# Supplementary material for: Exosome-Derived LncRNA TCONS_00072128 Mediated Osteogenic Differentiation and Inflammation by Caspase 8 Regulation
Source: Front Genet. 2022 Mar 3;12:831420. doi: 10.3389/fgene.2021.831420 (PMC8929336; doi:10.3389/fgene.2021.831420)
Supplement: Supplementary file 1 [file Table1.xlsx]

## Sheet: Table S1
from_Node	to_Node	weight_value
CTB-41I6.2	CTB-41I6.2	1
CTB-41I6.2	RP11-33A14.1	1
CTB-41I6.2	CTC-523E23.5	1
CTB-41I6.2	FLVCR1-AS1	0.984395
CTB-41I6.2	RP11-45A12.1	0.877339
CTB-41I6.2	JPX	0.817692
CTB-41I6.2	DFFB	-0.832335
CTB-41I6.2	C1orf174	0.812906
CTB-41I6.2	RBP7	0.873958
CTB-41I6.2	EXOSC10	-0.976679
CTB-41I6.2	FBXO44	0.861856
CTB-41I6.2	TNFRSF1B	0.913934
CTB-41I6.2	ARHGEF10L	0.99991
CTB-41I6.2	CAMK2N1	0.99991
CTB-41I6.2	HMGCL	0.991267
CTB-41I6.2	CLIC4	-0.824693
CTB-41I6.2	RP1-317E23.7	0.875491
CTB-41I6.2	AUNIP	0.875491
CTB-41I6.2	ZNF683	0.99991
CTB-41I6.2	SDC3	0.941574
CTB-41I6.2	MARCKSL1	0.890427
CTB-41I6.2	ZBTB8A	-0.865717
CTB-41I6.2	RRAGC	0.909704
CTB-41I6.2	FOXJ3	-0.839782
CTB-41I6.2	ZNF691	0.870103
CTB-41I6.2	ATP6V0B	0.852942
CTB-41I6.2	TOE1	0.942249
CTB-41I6.2	FAAH	0.884374
CTB-41I6.2	STIL	-0.941324
CTB-41I6.2	SSBP3	-0.898167
CTB-41I6.2	PIGK	0.969855
CTB-41I6.2	RP4-706A16.3	0.812085
CTB-41I6.2	COL24A1	0.900207
CTB-41I6.2	SCARNA2	0.878842
CTB-41I6.2	RP11-195M16.3	0.99991
CTB-41I6.2	PTPN22	0.941783
CTB-41I6.2	RP4-666F24.3	0.99991
CTB-41I6.2	RP11-439A17.9	0.99991
CTB-41I6.2	HYDIN2	0.99991
CTB-41I6.2	HIST2H2BF	-0.90165
CTB-41I6.2	PRPF3	-0.979307
CTB-41I6.2	SETDB1	0.818135
CTB-41I6.2	TCHH	0.99991
CTB-41I6.2	S100A16	0.891721
CTB-41I6.2	KCNN3	0.867133
CTB-41I6.2	CD1E	0.99991
CTB-41I6.2	IFI16	-0.970127
CTB-41I6.2	CFAP45	0.843619
CTB-41I6.2	FCGR2C	0.943849
CTB-41I6.2	ATF6	-0.986273
CTB-41I6.2	DCAF6	0.874542
CTB-41I6.2	TBX19	0.848298
CTB-41I6.2	RP11-360D2.1	0.99991
CTB-41I6.2	CACYBP	0.843823
CTB-41I6.2	RP11-428K3.1	0.969573
CTB-41I6.2	RP11-92K2.2	0.99991
CTB-41I6.2	LHX9	0.99991
CTB-41I6.2	DTL	-0.939751
CTB-41I6.2	LBR	0.93726
CTB-41I6.2	SCCPDH	0.807528
CTB-41I6.2	CCNY	0.930088
CTB-41I6.2	RP11-508N22.12	0.99991
CTB-41I6.2	AGAP14P	-0.941395
CTB-41I6.2	ANXA8L1	0.848298
CTB-41I6.2	FAM13C	0.929393
CTB-41I6.2	PBLD	0.99991
CTB-41I6.2	SGPL1	0.800094
CTB-41I6.2	RP11-537A6.9	-0.926427
CTB-41I6.2	RP11-464F9.1	-0.844577
CTB-41I6.2	CHCHD1	0.838995
CTB-41I6.2	RP11-574K11.5	0.99991
CTB-41I6.2	GOT1	0.969573
CTB-41I6.2	SEC31B	0.978696
CTB-41I6.2	TRUB1	-0.890574
CTB-41I6.2	HSPA12A	0.848298
CTB-41I6.2	HTRA1	0.99991
CTB-41I6.2	FAM196A	0.848298
CTB-41I6.2	ADAM8	0.968074
CTB-41I6.2	CICP23	0.99991
CTB-41I6.2	HPX	0.959213
CTB-41I6.2	SWAP70	0.867896
CTB-41I6.2	LDHA	-0.914036
CTB-41I6.2	LUZP2	0.884374
CTB-41I6.2	BDNF-AS	0.99991
CTB-41I6.2	ALKBH3	0.866405
CTB-41I6.2	C11orf96	0.959213
CTB-41I6.2	OR9Q1	0.848298
CTB-41I6.2	RP11-286N22.14	0.884374
CTB-41I6.2	NXF1	0.955894
CTB-41I6.2	C2CD3	0.812075
CTB-41I6.2	UVRAG	0.857552
CTB-41I6.2	PRCP	0.990138
CTB-41I6.2	EED	0.911106
CTB-41I6.2	RP11-728F11.4	0.878543
CTB-41I6.2	IL10RA	0.801194
CTB-41I6.2	ROBO4	0.850236
CTB-41I6.2	PUS3	-0.832335
CTB-41I6.2	VPS26B	0.813447
CTB-41I6.2	TIGAR	0.916728
CTB-41I6.2	LTBR	0.964107
CTB-41I6.2	SCARNA10	0.873515
CTB-41I6.2	RBP5	0.99991
CTB-41I6.2	KLRC3	0.99991
CTB-41I6.2	RP11-444D3.1	0.99991
CTB-41I6.2	RP11-996F15.2	0.829795
CTB-41I6.2	ALG10B	0.99991
CTB-41I6.2	MTND1P24	0.99991
CTB-41I6.2	ITGA5	0.946475
CTB-41I6.2	RBMS2	0.908465
CTB-41I6.2	RP11-123K3.4	0.953459
CTB-41I6.2	R3HDM2	0.983732
CTB-41I6.2	RASSF3	0.979724
CTB-41I6.2	RP11-629N8.5	0.832901
CTB-41I6.2	RP11-745O10.4	0.817734
CTB-41I6.2	LYZ	0.979287
CTB-41I6.2	RP11-1143G9.4	0.965218
CTB-41I6.2	CNOT2	-0.887013
CTB-41I6.2	RP11-734K2.4	-0.941395
CTB-41I6.2	CFAP54	0.99991
CTB-41I6.2	TMPO-AS1	-0.82264
CTB-41I6.2	NOS1	0.89213
CTB-41I6.2	THRIL	0.861018
CTB-41I6.2	CRYL1	-0.940346
CTB-41I6.2	CENPJ	0.842652
CTB-41I6.2	GTF3A	-0.839598
CTB-41I6.2	ALOX5AP	0.982751
CTB-41I6.2	EEF1DP3	0.99991
CTB-41I6.2	TPTE2P5	0.803051
CTB-41I6.2	COG3	0.87211
CTB-41I6.2	EDNRB	0.942249
CTB-41I6.2	HS6ST3	0.99991
CTB-41I6.2	RAB20	0.882058
CTB-41I6.2	RNF212B	0.932366
CTB-41I6.2	PABPN1	0.806023
CTB-41I6.2	REC8	0.803672
CTB-41I6.2	FOXG1-AS1	0.99991
CTB-41I6.2	RP11-176H8.1	0.913485
CTB-41I6.2	DTD2	0.99991
CTB-41I6.2	FAM179B	0.985888
CTB-41I6.2	MGAT2	0.975641
CTB-41I6.2	RP11-649E7.5	0.98462
CTB-41I6.2	L2HGDH	0.99991
CTB-41I6.2	HIF1A-AS1	0.932613
CTB-41I6.2	ZBTB25	0.929514
CTB-41I6.2	NEK9	0.886546
CTB-41I6.2	RP11-300J18.2	-0.941395
CTB-41I6.2	CATSPERB	-0.844577
CTB-41I6.2	NDUFB1	0.965903
CTB-41I6.2	SERPINA9	0.99991
CTB-41I6.2	RP11-638I2.8	-0.923969
CTB-41I6.2	EIF5	0.903154
CTB-41I6.2	GOLGA6L1	0.848298
CTB-41I6.2	MKRN3	0.848298
CTB-41I6.2	RP11-261B23.2	0.884374
CTB-41I6.2	CTD-3092A11.3	-0.913346
CTB-41I6.2	BMF	-0.932388
CTB-41I6.2	OIP5-AS1	-0.840144
CTB-41I6.2	RPAP1	0.942249
CTB-41I6.2	RP11-96O20.4	-0.832585
CTB-41I6.2	RP11-23N2.4	0.834391
CTB-41I6.2	LINC00926	0.932366
CTB-41I6.2	PDCD7	-0.876167
CTB-41I6.2	HEXA	0.840277
CTB-41I6.2	ACAN	0.911654
CTB-41I6.2	PRC1	-0.881769
CTB-41I6.2	LINC01578	0.939152
CTB-41I6.2	AC022819.3	0.99991
CTB-41I6.2	WASH4P	0.884374
CTB-41I6.2	HBA2	-0.867732
CTB-41I6.2	RP11-243A14.1	0.99991
CTB-41I6.2	RMI2	0.911654
CTB-41I6.2	NPIPA5	-0.941395
CTB-41I6.2	ABCC6	0.99991
CTB-41I6.2	CTA-363E6.7	-0.923969
CTB-41I6.2	AC009133.15	-0.900272
CTB-41I6.2	AC009133.12	-0.864971
CTB-41I6.2	TAOK2	0.858829
CTB-41I6.2	AC135048.13	0.988791
CTB-41I6.2	RP11-120K18.3	0.99991
CTB-41I6.2	RP11-989E6.3	0.99991
CTB-41I6.2	BCLAF1P2	0.803672
CTB-41I6.2	AMFR	-0.834322
CTB-41I6.2	CMTM2	0.884609
CTB-41I6.2	C16orf70	-0.832335
CTB-41I6.2	ATP6V0D1	0.906007
CTB-41I6.2	FAM65A	0.983427
CTB-41I6.2	FUK	0.873543
CTB-41I6.2	TAT	0.911654
CTB-41I6.2	TMEM231	0.99991
CTB-41I6.2	MPHOSPH6	0.983666
CTB-41I6.2	FENDRR	0.867133
CTB-41I6.2	CTD-2555A7.3	0.99991
CTB-41I6.2	MED11	0.807973
CTB-41I6.2	DERL2	0.823277
CTB-41I6.2	SMCR8	0.816812
CTB-41I6.2	SLC5A10	-0.860158
CTB-41I6.2	ALDH3A2	0.977689
CTB-41I6.2	SUZ12	-0.855944
CTB-41I6.2	RP11-686D22.8	0.99991
CTB-41I6.2	RP11-686D22.7	0.884374
CTB-41I6.2	PSME3	0.803475
CTB-41I6.2	C17orf105	0.99991
CTB-41I6.2	CACNA1G	0.99991
CTB-41I6.2	PSMD12	-0.808414
CTB-41I6.2	FAM104A	-0.983642
CTB-41I6.2	TIMP2	0.995843
CTB-41I6.2	CEP131	-0.95269
CTB-41I6.2	DCXR	0.962372
CTB-41I6.2	CHMP1B	0.82838
CTB-41I6.2	SS18	-0.851679
CTB-41I6.2	RNF138	0.888324
CTB-41I6.2	RP11-680N20.1	0.99991
CTB-41I6.2	SLC14A2	0.99991
CTB-41I6.2	ST8SIA5	0.911654
CTB-41I6.2	RP11-687F6.5	0.99991
CTB-41I6.2	SNHG22	0.964238
CTB-41I6.2	LLNLF-173C4.1	0.99991
CTB-41I6.2	LLNLF-176F2.1	0.99991
CTB-41I6.2	CFD	0.867133
CTB-41I6.2	C19orf25	0.849658
CTB-41I6.2	TMPRSS9	0.929393
CTB-41I6.2	CACTIN	0.896211
CTB-41I6.2	GTF2F1	0.836752
CTB-41I6.2	CTD-2207O23.10	0.809169
CTB-41I6.2	HNRNPM	0.980494
CTB-41I6.2	ZNF414	-0.808124
CTB-41I6.2	ANGPTL6	0.802665
CTB-41I6.2	CDC37	0.94769
CTB-41I6.2	FBXW9	0.99991
CTB-41I6.2	ASNA1	0.896616
CTB-41I6.2	RPL18A	-0.965358
CTB-41I6.2	AC007192.4	0.881002
CTB-41I6.2	IFI30	0.862634
CTB-41I6.2	ZNF826P	0.99991
CTB-41I6.2	ZNF254	-0.900318
CTB-41I6.2	AC005307.5	0.848298
CTB-41I6.2	PEPD	-0.911342
CTB-41I6.2	FXYD7	0.99991
CTB-41I6.2	ZFP14	-0.870672
CTB-41I6.2	KCNK6	-0.870672
CTB-41I6.2	PLEKHG2	-0.892299
CTB-41I6.2	PRX	0.948596
CTB-41I6.2	BLVRB	-0.9129
CTB-41I6.2	PCAT19	0.848298
CTB-41I6.2	LIPE	0.858305
CTB-41I6.2	APOE	0.88264
CTB-41I6.2	CLASRP	0.911044
CTB-41I6.2	ZNF480	-0.844577
CTB-41I6.2	ZNF528-AS1	-0.939751
CTB-41I6.2	ZNF816-ZNF321P	0.848553
CTB-41I6.2	LILRB2	0.881914
CTB-41I6.2	MIR6804	0.99991
CTB-41I6.2	ZNF583	-0.994388
CTB-41I6.2	ZNF548	-0.895742
CTB-41I6.2	ZNF671	0.840277
CTB-41I6.2	YWHAQ	-0.962901
CTB-41I6.2	HADHB	0.862293
CTB-41I6.2	TMEM214	0.856568
CTB-41I6.2	MRPL33	0.9791
CTB-41I6.2	AC074289.1	0.925014
CTB-41I6.2	RP11-474G23.1	-0.997964
CTB-41I6.2	SNRPG	0.979551
CTB-41I6.2	DUSP11	-0.870672
CTB-41I6.2	KDM3A	0.806478
CTB-41I6.2	PLGLB2	0.99991
CTB-41I6.2	IGKJ3	0.99991
CTB-41I6.2	AC103563.8	0.932366
CTB-41I6.2	INPP4A	-0.828815
CTB-41I6.2	RP11-111H13.1	0.840895
CTB-41I6.2	RGPD5	0.829151
CTB-41I6.2	FAM168B	0.867237
CTB-41I6.2	CCNT2	0.872393
CTB-41I6.2	AC092620.2	0.99991
CTB-41I6.2	ZEB2	0.933745
CTB-41I6.2	RAPGEF4	0.848553
CTB-41I6.2	PGAP1	0.848298
CTB-41I6.2	MARS2	0.99991
CTB-41I6.2	CYP20A1	0.950136
CTB-41I6.2	RP11-801F7.1	0.99991
CTB-41I6.2	CYP27A1	0.840277
CTB-41I6.2	AC009950.2	0.818938
CTB-41I6.2	PRNP	0.803672
CTB-41I6.2	JAG1	0.873515
CTB-41I6.2	RP5-1004I9.1	0.99991
CTB-41I6.2	SERINC3	0.810072
CTB-41I6.2	RP3-337O18.9	-0.942767
CTB-41I6.2	ZNF335	0.860493
CTB-41I6.2	RP11-394O2.3	0.911654
CTB-41I6.2	ZNFX1-AS1_3	0.972724
CTB-41I6.2	ZBP1	-0.828792
CTB-41I6.2	STX16-NPEPL1	0.808375
CTB-41I6.2	NELFCD	0.82414
CTB-41I6.2	RP4-591C20.9	0.99991
CTB-41I6.2	TCEA2	0.873515
CTB-41I6.2	CYP4F29P	0.911654
CTB-41I6.2	GABPA	0.83234
CTB-41I6.2	OLIG2	0.99991
CTB-41I6.2	SMIM11A	0.991133
CTB-41I6.2	SETD4	0.854823
CTB-41I6.2	TTC3	-0.809959
CTB-41I6.2	KCNJ6	0.840277
CTB-41I6.2	FAM207A	-0.84391
CTB-41I6.2	SPATC1L	0.911654
CTB-41I6.2	YPEL1	0.979481
CTB-41I6.2	BMS1P20	0.942554
CTB-41I6.2	SRRD	-0.845718
CTB-41I6.2	CHEK2	0.81746
CTB-41I6.2	TXN2	-0.987019
CTB-41I6.2	IFT27	0.925303
CTB-41I6.2	TST	0.860324
CTB-41I6.2	GGA1	-0.840796
CTB-41I6.2	NOL12	-0.855003
CTB-41I6.2	GRIP2	0.811681
CTB-41I6.2	GPX1	-0.999843
CTB-41I6.2	DUSP7	0.839902
CTB-41I6.2	DNAH1	0.944062
CTB-41I6.2	RYBP	0.852303
CTB-41I6.2	ADGRG7	0.99991
CTB-41I6.2	NFKBIZ	0.860519
CTB-41I6.2	SPICE1	0.847149
CTB-41I6.2	IQCB1	-0.974305
CTB-41I6.2	MSL2	0.839757
CTB-41I6.2	NCK1-AS1	-0.953829
CTB-41I6.2	TM4SF18	0.986808
CTB-41I6.2	GPR171	0.99991
CTB-41I6.2	SMC4	-0.880376
CTB-41I6.2	KRT8P12	-0.941395
CTB-41I6.2	SERPINI1	-0.941395
CTB-41I6.2	ATP13A3	0.983949
CTB-41I6.2	IQCG	0.99991
CTB-41I6.2	PIGG	0.993049
CTB-41I6.2	PACRGL	0.99991
CTB-41I6.2	CEP135	0.942128
CTB-41I6.2	KIAA1211	0.916808
CTB-41I6.2	UGT2A1	0.99991
CTB-41I6.2	UGT2A2	0.99991
CTB-41I6.2	COX18	-0.995564
CTB-41I6.2	ANKRD17	-0.80924
CTB-41I6.2	FRAS1	0.99991
CTB-41I6.2	RP11-115D19.1	-0.819241
CTB-41I6.2	SNCA	-0.950144
CTB-41I6.2	USP53	-0.838241
CTB-41I6.2	LARP1B	-0.983029
CTB-41I6.2	USP38	-0.930936
CTB-41I6.2	TARS	-0.840598
CTB-41I6.2	AC025171.1	0.848298
CTB-41I6.2	SKIV2L2	-0.89228
CTB-41I6.2	PLPP1	0.99991
CTB-41I6.2	SREK1	0.8878
CTB-41I6.2	CTC-498J12.3	0.99991
CTB-41I6.2	HMGCR	0.891721
CTB-41I6.2	SCAMP1-AS1	-0.941395
CTB-41I6.2	SSBP2	0.805889
CTB-41I6.2	CTC-506B8.1	-0.981491
CTB-41I6.2	SLC25A46	0.870944
CTB-41I6.2	PGGT1B	0.96783
CTB-41I6.2	CTC-428G20.6	0.99991
CTB-41I6.2	CCDC112	0.816413
CTB-41I6.2	CTB-161M19.4	0.99991
CTB-41I6.2	FCHSD1	0.84887
CTB-41I6.2	NR3C1	0.803795
CTB-41I6.2	SPINK5	0.932366
CTB-41I6.2	CTC-248O19.1	0.951195
CTB-41I6.2	HMMR-AS1	0.873543
CTB-41I6.2	LINC01484	0.99991
CTB-41I6.2	RP11-843P14.2	0.800863
CTB-41I6.2	MAK	0.954502
CTB-41I6.2	EDN1	-0.868529
CTB-41I6.2	RP1-257A7.5	0.813255
CTB-41I6.2	SIRT5	0.838692
CTB-41I6.2	DEK	0.916317
CTB-41I6.2	HIST1H1A	-0.929855
CTB-41I6.2	HIST1H2AB	-0.936936
CTB-41I6.2	HIST1H2BF	-0.805573
CTB-41I6.2	HIST1H2BJ	-0.897104
CTB-41I6.2	OR2B6	-0.902659
CTB-41I6.2	HCG4P5	0.816282
CTB-41I6.2	TRIM26	0.899256
CTB-41I6.2	NRM	0.968932
CTB-41I6.2	DXO	0.848298
CTB-41I6.2	HLA-DQB1-AS1	-0.870672
CTB-41I6.2	HLA-DOB	0.942249
CTB-41I6.2	ZBTB9	-0.941395
CTB-41I6.2	SCUBE3	0.884374
CTB-41I6.2	ABCC10	0.825889
CTB-41I6.2	PLA2G7	0.942142
CTB-41I6.2	TRAM2	-0.844577
CTB-41I6.2	SNAP91	0.99991
CTB-41I6.2	LIN28B	0.99991
CTB-41I6.2	AK9	0.923682
CTB-41I6.2	SERINC1	0.859018
CTB-41I6.2	SMPDL3A	0.99991
CTB-41I6.2	NKAIN2	0.99991
CTB-41I6.2	TARID	0.99991
CTB-41I6.2	SGK1	0.919808
CTB-41I6.2	BCLAF1	0.996941
CTB-41I6.2	ABRACL	0.841778
CTB-41I6.2	MTRF1L	-0.804117
CTB-41I6.2	RP3-497J21.1	0.99991
CTB-41I6.2	RP11-514O12.4	0.846409
CTB-41I6.2	PDGFA	-0.911527
CTB-41I6.2	LFNG	0.964381
CTB-41I6.2	ZNF815P	0.942142
CTB-41I6.2	COL28A1	0.99991
CTB-41I6.2	KIAA0895	0.911654
CTB-41I6.2	RP5-1165K10.2	0.874537
CTB-41I6.2	POLD2	-0.860158
CTB-41I6.2	ZMIZ2	-0.876721
CTB-41I6.2	ADCY1	0.911654
CTB-41I6.2	ZNF680	0.975743
CTB-41I6.2	RP11-792A8.4	-0.802481
CTB-41I6.2	SBDSP1	0.831063
CTB-41I6.2	GTF2IRD2P1	0.951195
CTB-41I6.2	GTF2I	0.958622
CTB-41I6.2	GTF2IRD2	0.99991
CTB-41I6.2	POR	0.847149
CTB-41I6.2	HGF	0.99991
CTB-41I6.2	PCLO	0.99991
CTB-41I6.2	SLC25A40	0.822946
CTB-41I6.2	CYP51A1	-0.885168
CTB-41I6.2	LRRD1	-0.976006
CTB-41I6.2	GS1-345D13.1	0.99991
CTB-41I6.2	LAMTOR4	0.882038
CTB-41I6.2	ZAN	0.834391
CTB-41I6.2	RP11-132A1.4	0.99991
CTB-41I6.2	POLR2J	0.996225
CTB-41I6.2	FBXL13	0.978696
CTB-41I6.2	DUS4L	0.884374
CTB-41I6.2	DNAJB9	0.862029
CTB-41I6.2	LSMEM1	-0.995564
CTB-41I6.2	CTTNBP2	0.99991
CTB-41I6.2	ARF5	0.865514
CTB-41I6.2	EEF1B2P6	0.99991
CTB-41I6.2	DENND2A	0.99991
CTB-41I6.2	CUL1	-0.839598
CTB-41I6.2	RP11-728K20.3	0.99991
CTB-41I6.2	RP11-728K20.1	0.99991
CTB-41I6.2	KBTBD11	0.942468
CTB-41I6.2	USP17L1	0.99991
CTB-41I6.2	BIN3	0.833087
CTB-41I6.2	TNFRSF10B	0.903979
CTB-41I6.2	HGSNAT	0.984116
CTB-41I6.2	FAM110B	0.825889
CTB-41I6.2	RP11-1D12.2	0.99991
CTB-41I6.2	GEM	0.99991
CTB-41I6.2	RP11-713M15.2	0.848298
CTB-41I6.2	CHRAC1	0.888935
CTB-41I6.2	ZFP41	-0.941395
CTB-41I6.2	ZNF250	0.99991
CTB-41I6.2	KANK1	0.890042
CTB-41I6.2	FTH1P12	0.99991
CTB-41I6.2	RP11-363E7.4	0.99991
CTB-41I6.2	NMRK1	0.803672
CTB-41I6.2	ISCA1	-0.939741
CTB-41I6.2	AAED1	0.957203
CTB-41I6.2	GABBR2	0.81856
CTB-41I6.2	ERP44	0.989931
CTB-41I6.2	UGCG	0.948732
CTB-41I6.2	SUSD1	-0.837734
CTB-41I6.2	ZBTB43	0.863733
CTB-41I6.2	AKAP17A	0.802826
CTB-41I6.2	TXLNG	0.87367
CTB-41I6.2	ADGRG2	0.99991
CTB-41I6.2	FAM3C2	0.822526
CTB-41I6.2	RPGR	0.969334
CTB-41I6.2	MIR222HG	0.99991
CTB-41I6.2	ARAF	0.822979
CTB-41I6.2	CLCN5	0.99991
CTB-41I6.2	RRAGB	0.848298
CTB-41I6.2	FAAH2	0.99991
CTB-41I6.2	SNX12	-0.963459
CTB-41I6.2	HNRNPH2	0.818518
CTB-41I6.2	ARMCX6	0.889414
CTB-41I6.2	TMSB15A	0.99991
CTB-41I6.2	LINC00630	-0.816232
CTB-41I6.2	SLC25A53	0.81746
CTB-41I6.2	PAK3	0.99991
CTB-41I6.2	RP1-241P17.4	0.99991
MIR9-3HG	MIR9-3HG	1
MIR9-3HG	SLC35E2	0.982059
MIR9-3HG	DFFA	0.819353
MIR9-3HG	PLOD1	0.844631
MIR9-3HG	MFN2	0.809514
MIR9-3HG	SCARNA21	-0.916425
MIR9-3HG	OTUD3	0.95581
MIR9-3HG	PITHD1	0.969777
MIR9-3HG	UBXN11	-0.872132
MIR9-3HG	RIMS3	0.819804
MIR9-3HG	HIVEP3	-0.802756
MIR9-3HG	TAL1	0.801068
MIR9-3HG	RNF11	0.903546
MIR9-3HG	MYSM1	-0.972323
MIR9-3HG	RABGGTB	-0.858878
MIR9-3HG	RP5-837I24.1	0.867927
MIR9-3HG	ZNF326	0.891551
MIR9-3HG	GCLM	0.842593
MIR9-3HG	C1orf162	-0.908597
MIR9-3HG	FAM212B-AS1	-0.843236
MIR9-3HG	DCLRE1B	0.846191
MIR9-3HG	FAM46C	0.988232
MIR9-3HG	EMBP1	0.910731
MIR9-3HG	POLR3C	0.865495
MIR9-3HG	NBPF12	-0.95597
MIR9-3HG	CHD1L	0.818815
MIR9-3HG	ACP6	0.910731
MIR9-3HG	HIST2H3A	0.882018
MIR9-3HG	PIP5K1A	-0.861158
MIR9-3HG	DENND4B	-0.867069
MIR9-3HG	FLAD1	0.95581
MIR9-3HG	ISG20L2	0.853764
MIR9-3HG	XCL2	-0.90945
MIR9-3HG	METTL13	0.820464
MIR9-3HG	C1orf105	0.951357
MIR9-3HG	NAV1	-0.823971
MIR9-3HG	ADIPOR1	0.823644
MIR9-3HG	PFKFB2	0.908652
MIR9-3HG	YOD1	0.925684
MIR9-3HG	CR1L	0.808367
MIR9-3HG	DIEXF	0.900272
MIR9-3HG	RNU6-1248P	0.999909
MIR9-3HG	ENAH	-0.888244
MIR9-3HG	PCNX2	-0.893551
MIR9-3HG	RP11-354E11.2	0.818469
MIR9-3HG	ZNF37BP	0.904359
MIR9-3HG	HK1	0.983864
MIR9-3HG	LRRC20	0.833916
MIR9-3HG	VDAC2	-0.966922
MIR9-3HG	FAM213A	-0.96945
MIR9-3HG	KIF11	0.832736
MIR9-3HG	HHEX	-0.899614
MIR9-3HG	RP11-548K23.11	0.956406
MIR9-3HG	NKX2-3	-0.975357
MIR9-3HG	SLF2	-0.958399
MIR9-3HG	GPAM	0.95581
MIR9-3HG	SHTN1	-0.928614
MIR9-3HG	BAG3	0.912302
MIR9-3HG	PWWP2B	-0.836637
MIR9-3HG	TEAD1	-0.949629
MIR9-3HG	COPB1	0.881113
MIR9-3HG	TMEM258	-0.937676
MIR9-3HG	BEST1	0.905082
MIR9-3HG	KLC2	0.999909
MIR9-3HG	PC	0.95581
MIR9-3HG	MYEOV	0.933808
MIR9-3HG	NDUFC2-KCTD14	-0.881466
MIR9-3HG	SESN3	0.939493
MIR9-3HG	NNMT	-0.819092
MIR9-3HG	ST3GAL4	0.933573
MIR9-3HG	ADIPOR2	0.962315
MIR9-3HG	TULP3	0.931849
MIR9-3HG	CCND2-AS1	0.999909
MIR9-3HG	BCAT1	0.996113
MIR9-3HG	RP11-278C7.5	0.999909
MIR9-3HG	ALG10	0.999909
MIR9-3HG	TRHDE	0.844631
MIR9-3HG	RP11-823E8.3	-0.891551
MIR9-3HG	CRADD	0.910731
MIR9-3HG	CKAP4	0.984139
MIR9-3HG	DYNLL1	-0.99746
MIR9-3HG	ZNF140	-0.974624
MIR9-3HG	POMP	0.8176
MIR9-3HG	VWA8	-0.897427
MIR9-3HG	INTS6-AS1	0.971681
MIR9-3HG	UBAC2	-0.908903
MIR9-3HG	CUL4A	0.988259
MIR9-3HG	PARP2	0.957305
MIR9-3HG	RPL32P29	0.854263
MIR9-3HG	ZFYVE1	0.877321
MIR9-3HG	FCF1	-0.956194
MIR9-3HG	ALKBH1	0.910731
MIR9-3HG	BTBD6	0.963019
MIR9-3HG	TJP1	-0.850965
MIR9-3HG	CTD-3092A11.2	0.978831
MIR9-3HG	SPRED1	-0.969371
MIR9-3HG	RP11-296A16.1	0.854263
MIR9-3HG	COPS2	0.803984
MIR9-3HG	CORO2B	-0.987002
MIR9-3HG	MAN2C1	0.859902
MIR9-3HG	RP11-81A1.7	0.999909
MIR9-3HG	RP11-617F23.1	-0.965782
MIR9-3HG	RCCD1	0.910731
MIR9-3HG	VASN	0.95581
MIR9-3HG	RP11-166B2.1	0.999909
MIR9-3HG	PDXDC1	-0.976472
MIR9-3HG	ARL6IP1	0.924597
MIR9-3HG	KNOP1	-0.819018
MIR9-3HG	RRN3P3	0.915912
MIR9-3HG	ARHGAP17	-0.800558
MIR9-3HG	INO80E	-0.904208
MIR9-3HG	RP11-196G11.6	-0.90945
MIR9-3HG	SIAH1	-0.919238
MIR9-3HG	BRD7	0.827436
MIR9-3HG	RP11-327F22.4	0.999909
MIR9-3HG	SLC12A3	-0.987002
MIR9-3HG	FAM96B	-0.809944
MIR9-3HG	CFDP1	-0.956318
MIR9-3HG	WWOX	0.803666
MIR9-3HG	TLDC1	0.999909
MIR9-3HG	RNF166	-0.836597
MIR9-3HG	SPATA33	0.965675
MIR9-3HG	FAM101B	-0.904596
MIR9-3HG	MRM3	-0.881466
MIR9-3HG	NXN	-0.990886
MIR9-3HG	C17orf107	0.808367
MIR9-3HG	C17orf100	0.910731
MIR9-3HG	MPDU1	0.910731
MIR9-3HG	AURKB	0.931849
MIR9-3HG	KRBA2	-0.916425
MIR9-3HG	MAP2K4	0.976238
MIR9-3HG	CDRT4	0.999909
MIR9-3HG	UBB	0.823236
MIR9-3HG	RP11-138I1.4	0.899807
MIR9-3HG	RP11-45M22.3	0.999909
MIR9-3HG	COPS3	0.812794
MIR9-3HG	CCDC144B	0.970828
MIR9-3HG	RP11-815I9.4	0.999909
MIR9-3HG	FOXO3B	0.861986
MIR9-3HG	BLMH	-0.965782
MIR9-3HG	FKBP10	-0.917546
MIR9-3HG	BECN1	0.95944
MIR9-3HG	NBR2	-0.949629
MIR9-3HG	LRRC37A4P	0.972867
MIR9-3HG	SCRN2	-0.881466
MIR9-3HG	FAM117A	0.93708
MIR9-3HG	PRR11	0.851219
MIR9-3HG	RP11-264B14.1	0.910731
MIR9-3HG	COG1	0.921512
MIR9-3HG	UBE2O	0.835497
MIR9-3HG	ANKRD12	-0.891583
MIR9-3HG	RBBP8	0.878421
MIR9-3HG	RIOK3	0.962371
MIR9-3HG	EPG5	0.807431
MIR9-3HG	DYM	-0.88566
MIR9-3HG	LINC01415	0.999909
MIR9-3HG	FECH	0.904772
MIR9-3HG	WASH5P	0.854263
MIR9-3HG	ATP5D	0.908337
MIR9-3HG	GPR108	-0.975545
MIR9-3HG	STXBP2	0.948881
MIR9-3HG	ZNF625	0.999909
MIR9-3HG	ZNF136	0.982059
MIR9-3HG	GADD45GIP1	0.895489
MIR9-3HG	CTD-3032J10.3	-0.875703
MIR9-3HG	IL12RB1	-0.90945
MIR9-3HG	GDF15	0.999909
MIR9-3HG	ZNF146	0.866031
MIR9-3HG	PRR19	0.910731
MIR9-3HG	ETHE1	-0.878181
MIR9-3HG	ZNF428	-0.829573
MIR9-3HG	CTD-3148I10.9	-0.850555
MIR9-3HG	FLT3LG	-0.978639
MIR9-3HG	PTOV1	0.958518
MIR9-3HG	CTD-2587H24.4	0.910731
MIR9-3HG	CTC-444N24.11	0.999909
MIR9-3HG	CTD-2619J13.14	-0.819092
MIR9-3HG	UBE2M	-0.94219
MIR9-3HG	RRM2	0.839526
MIR9-3HG	AC007899.3	0.999909
MIR9-3HG	EPCAM	0.931849
MIR9-3HG	ACTR2	-0.930609
MIR9-3HG	WDR92	0.84415
MIR9-3HG	TEX261	-0.969281
MIR9-3HG	INO80B-WBP1	-0.830298
MIR9-3HG	HTRA2	-0.905364
MIR9-3HG	RN7SKP203	-0.893924
MIR9-3HG	ELMOD3	0.95581
MIR9-3HG	RPIA	0.868371
MIR9-3HG	IGKV3-15	-0.820044
MIR9-3HG	EPB41L5	0.817701
MIR9-3HG	AC016739.2	-0.881466
MIR9-3HG	CERKL	-0.848701
MIR9-3HG	GULP1	0.999909
MIR9-3HG	AC013264.2	0.95581
MIR9-3HG	DYTN	0.999909
MIR9-3HG	FZD5	0.990397
MIR9-3HG	ATIC	0.94948
MIR9-3HG	RP11-566E18.1	0.95581
MIR9-3HG	ZNF142	0.814905
MIR9-3HG	ATG9A	0.938234
MIR9-3HG	EIF4E2	-0.836546
MIR9-3HG	GIGYF2	-0.932209
MIR9-3HG	ERFE	0.923229
MIR9-3HG	SMOX	0.991811
MIR9-3HG	HM13	-0.851003
MIR9-3HG	TPX2	0.884496
MIR9-3HG	E2F1	0.808154
MIR9-3HG	CTNNBL1	-0.949133
MIR9-3HG	PKIG	0.988914
MIR9-3HG	ARFGEF2	0.970795
MIR9-3HG	FAM210B	0.863824
MIR9-3HG	RP11-93B14.9	0.999909
MIR9-3HG	PRPF6	0.808828
MIR9-3HG	SAMSN1	-0.964207
MIR9-3HG	GART	0.831017
MIR9-3HG	MORC3	0.942304
MIR9-3HG	HMGN1	-0.871916
MIR9-3HG	SLC37A1	-0.87549
MIR9-3HG	TRPM2	0.948916
MIR9-3HG	COL6A1	0.999909
MIR9-3HG	AC005301.9	-0.833169
MIR9-3HG	TRMT2A	0.827389
MIR9-3HG	MTMR3	0.976857
MIR9-3HG	MICALL1	-0.884515
MIR9-3HG	TMEM184B	-0.874357
MIR9-3HG	APOBEC3H	0.999909
MIR9-3HG	ACO2	0.877856
MIR9-3HG	FAM109B	-0.881466
MIR9-3HG	OXTR	0.846443
MIR9-3HG	RP11-1020A11.2	0.823059
MIR9-3HG	CRTAP	-0.824053
MIR9-3HG	ZNF197	-0.990593
MIR9-3HG	STAB1	0.999909
MIR9-3HG	NT5DC2	0.885196
MIR9-3HG	SLC25A26	-0.849784
MIR9-3HG	FRMD4B	-0.90128
MIR9-3HG	NSUN3	0.97032
MIR9-3HG	IFT57	-0.893761
MIR9-3HG	GCSAM	0.84415
MIR9-3HG	GTF2E1	-0.821592
MIR9-3HG	PARP15	0.874382
MIR9-3HG	PIK3R4	-0.881466
MIR9-3HG	ATP1B3	0.804519
MIR9-3HG	XRN1	0.935467
MIR9-3HG	RNF13	-0.977431
MIR9-3HG	TIPARP	0.824688
MIR9-3HG	DNAJC19	-0.979383
MIR9-3HG	DCUN1D1	0.944116
MIR9-3HG	EIF2B5	-0.883394
MIR9-3HG	AP2M1	0.853295
MIR9-3HG	EIF4G1	0.86375
MIR9-3HG	IGF2BP2	0.822998
MIR9-3HG	RP11-134F2.8	-0.822256
MIR9-3HG	PIGX	-0.905838
MIR9-3HG	PCGF3	-0.946562
MIR9-3HG	LYAR	-0.936174
MIR9-3HG	HS3ST1	0.912302
MIR9-3HG	GNPDA2	0.889502
MIR9-3HG	DCK	0.853205
MIR9-3HG	CXCL5	-0.973486
MIR9-3HG	SLC39A8	-0.890127
MIR9-3HG	GAR1	-0.892178
MIR9-3HG	TBC1D9	-0.89002
MIR9-3HG	MSMO1	-0.90945
MIR9-3HG	RP11-756P10.6	-0.915249
MIR9-3HG	TRIP13	0.999909
MIR9-3HG	SLC6A19	0.877843
MIR9-3HG	CDH12	0.999909
MIR9-3HG	PAIP1	-0.801769
MIR9-3HG	MRPS36	-0.911627
MIR9-3HG	TBCA	-0.823885
MIR9-3HG	WDR36	-0.836637
MIR9-3HG	SLC12A2	-0.870626
MIR9-3HG	UQCRQ	-0.820558
MIR9-3HG	SMAD5	-0.911035
MIR9-3HG	AFAP1L1	0.961435
MIR9-3HG	SMIM3	0.818224
MIR9-3HG	MED7	-0.916399
MIR9-3HG	ARL10	0.95581
MIR9-3HG	CLTB	-0.935124
MIR9-3HG	PDLIM7	0.817677
MIR9-3HG	CNOT6	0.837026
MIR9-3HG	RPP40	0.910731
MIR9-3HG	ALDH5A1	0.933422
MIR9-3HG	HIST1H1E	0.876986
MIR9-3HG	HIST1H4I	0.858568
MIR9-3HG	ZSCAN26	-0.822256
MIR9-3HG	XXbac-BPG249D20.9	0.910731
MIR9-3HG	UQCC2	0.924788
MIR9-3HG	RPS10	0.967828
MIR9-3HG	CMTR1	0.934804
MIR9-3HG	GLTSCR1L	0.851848
MIR9-3HG	MMS22L	0.913449
MIR9-3HG	L3MBTL3	-0.923245
MIR9-3HG	ZBTB2	0.968876
MIR9-3HG	PDCD2	0.886557
MIR9-3HG	PRKAR1B	0.804281
MIR9-3HG	ARL4A	0.878507
MIR9-3HG	AC073333.8	-0.881466
MIR9-3HG	FKBP9	-0.945608
MIR9-3HG	RALA	-0.860273
MIR9-3HG	AEBP1	0.999909
MIR9-3HG	ABCA13	0.840257
MIR9-3HG	CHCHD2	0.967077
MIR9-3HG	CH17-232I21.1	0.910731
MIR9-3HG	DTX2	0.835242
MIR9-3HG	CDK14	-0.927536
MIR9-3HG	ANKIB1	-0.983141
MIR9-3HG	TRRAP	0.881156
MIR9-3HG	PVRIG	-0.841196
MIR9-3HG	DLD	0.88372
MIR9-3HG	MKRN1	0.9001
MIR9-3HG	GIMAP4	-0.918458
MIR9-3HG	PTPRN2	-0.880046
MIR9-3HG	CTD-2135J3.4	0.817701
MIR9-3HG	TUSC3	0.910731
MIR9-3HG	RHOBTB2	0.900272
MIR9-3HG	ADAM28	0.859902
MIR9-3HG	BNIP3L	0.856243
MIR9-3HG	RP11-360L9.7	0.910731
MIR9-3HG	NCOA2	0.850255
MIR9-3HG	RP11-26J3.4	0.913162
MIR9-3HG	ZBTB10	-0.820044
MIR9-3HG	RPL30	-0.828261
MIR9-3HG	KB-1208A12.3	-0.923422
MIR9-3HG	AZIN1-AS1	0.999909
MIR9-3HG	DCAF12	0.933741
MIR9-3HG	TESK1	-0.800723
MIR9-3HG	FAM120A	-0.829283
MIR9-3HG	NIPSNAP3A	0.859945
MIR9-3HG	ST6GALNAC6	-0.891535
MIR9-3HG	EGFL7	-0.856015
MIR9-3HG	MRPL41	-0.930258
MIR9-3HG	MT-TQ	0.811507
MIR9-3HG	MT-ATP8	0.957093
MIR9-3HG	MT-TT	0.986583
MIR9-3HG	MT-TP	0.937934
MIR9-3HG	JADE3	0.913449
MIR9-3HG	GATA1	0.995026
MIR9-3HG	GRIPAP1	-0.82134
MIR9-3HG	DLG3	-0.962099
MIR9-3HG	APOOL	-0.972681
MIR9-3HG	2022-09-06	0.866607
MIR9-3HG	MBNL3	0.930013
MIR9-3HG	E2F6P4	-0.881466
MIR9-3HG	ABCD1	-0.881466
RP11-20D14.6	RP11-20D14.6	1
RP11-20D14.6	MTCO2P12	0.934882
RP11-20D14.6	SSU72	-0.867734
RP11-20D14.6	MIB2	0.84008
RP11-20D14.6	GNB1	0.971931
RP11-20D14.6	SPSB1	0.989615
RP11-20D14.6	CLSTN1	-0.990172
RP11-20D14.6	MAD2L2	0.971157
RP11-20D14.6	RNU1-4	0.809164
RP11-20D14.6	CEP85	-0.909056
RP11-20D14.6	EYA3	-0.82597
RP11-20D14.6	SNRNP40	-0.936946
RP11-20D14.6	ZMYM1	-0.924511
RP11-20D14.6	TMSB4XP1	0.949653
RP11-20D14.6	HYI	0.955519
RP11-20D14.6	SLC6A9	0.992486
RP11-20D14.6	MMACHC	0.836659
RP11-20D14.6	CYP4B1	0.809164
RP11-20D14.6	PDZK1IP1	0.960277
RP11-20D14.6	NDC1	0.861524
RP11-20D14.6	DOCK7	0.963397
RP11-20D14.6	USP33	0.940308
RP11-20D14.6	LINC01140	0.809164
RP11-20D14.6	BTBD8	-0.88475
RP11-20D14.6	FNBP1L	0.982627
RP11-20D14.6	DNTTIP2	0.877201
RP11-20D14.6	RP5-837M10.4	0.809164
RP11-20D14.6	PROK1	0.809164
RP11-20D14.6	CD160	0.923957
RP11-20D14.6	FAM63A	0.850649
RP11-20D14.6	RIT1	0.933798
RP11-20D14.6	ARHGEF2	-0.80896
RP11-20D14.6	CD48	0.807246
RP11-20D14.6	UFC1	-0.85083
RP11-20D14.6	FCGR2B	0.928347
RP11-20D14.6	FMO8P	0.809164
RP11-20D14.6	NME7	-0.810148
RP11-20D14.6	C1orf112	0.867769
RP11-20D14.6	RP11-46A10.5	0.933254
RP11-20D14.6	CHIT1	0.809164
RP11-20D14.6	C1orf147	0.809164
RP11-20D14.6	TRIM11	0.87597
RP11-20D14.6	RYR2	0.955519
RP11-20D14.6	KMO	0.871103
RP11-20D14.6	COX20	-0.929417
RP11-20D14.6	TRDMT1	-0.924511
RP11-20D14.6	BMI1	0.834639
RP11-20D14.6	PTCHD3P1	0.81426
RP11-20D14.6	TIMM23	0.947248
RP11-20D14.6	RUFY2	0.837008
RP11-20D14.6	ZCCHC24	0.820704
RP11-20D14.6	TMEM254	0.809164
RP11-20D14.6	RCBTB2P1	0.809164
RP11-20D14.6	LIPA	0.962622
RP11-20D14.6	RP11-310E22.4	0.809164
RP11-20D14.6	MARVELD1	0.833475
RP11-20D14.6	PSD	0.809164
RP11-20D14.6	CFAP58	0.809164
RP11-20D14.6	SMC3	0.915481
RP11-20D14.6	SHOC2	-0.815554
RP11-20D14.6	ZDHHC6	0.908662
RP11-20D14.6	DHX32	-0.854733
RP11-20D14.6	IFITM1	0.875861
RP11-20D14.6	CARS-AS1	0.809164
RP11-20D14.6	SMPD1	0.887739
RP11-20D14.6	LYVE1	0.934882
RP11-20D14.6	PARVA	0.984005
RP11-20D14.6	PTPN5	0.809164
RP11-20D14.6	MPPED2	0.809164
RP11-20D14.6	ELP4	0.848496
RP11-20D14.6	DKFZp779M0652	0.809164
RP11-20D14.6	MED19	-0.93562
RP11-20D14.6	B3GAT3	0.809164
RP11-20D14.6	HNRNPUL2-BSCL2	0.844297
RP11-20D14.6	SLC3A2	0.978147
RP11-20D14.6	RARRES3	0.837101
RP11-20D14.6	ACER3	0.851079
RP11-20D14.6	NPAT	0.960276
RP11-20D14.6	ALG9	-0.967471
RP11-20D14.6	TSPAN9	0.945553
RP11-20D14.6	C12orf4	-0.805342
RP11-20D14.6	KCNA1	0.809164
RP11-20D14.6	RP5-940J5.6	0.80578
RP11-20D14.6	A2ML1	0.809164
RP11-20D14.6	SMIM10L1	-0.902559
RP11-20D14.6	ETV6	0.891563
RP11-20D14.6	FAM60A	0.934882
RP11-20D14.6	ETFBKMT	0.831349
RP11-20D14.6	SLC2A13	0.871103
RP11-20D14.6	GRASP	-0.810897
RP11-20D14.6	KRT75	0.871103
RP11-20D14.6	KRT79	0.893276
RP11-20D14.6	SP1	-0.834952
RP11-20D14.6	RP11-571M6.7	-0.954727
RP11-20D14.6	TMEM5	-0.919115
RP11-20D14.6	TBC1D30	0.934882
RP11-20D14.6	IRAK3	-0.969461
RP11-20D14.6	GLIPR1	0.928662
RP11-20D14.6	ATP2B1	-0.919314
RP11-20D14.6	METAP2	-0.8534
RP11-20D14.6	GOLGA2P5	0.910745
RP11-20D14.6	NUP37	0.910745
RP11-20D14.6	USP30-AS1	0.809164
RP11-20D14.6	KCTD10	0.950185
RP11-20D14.6	FBXO21	-0.821069
RP11-20D14.6	SUDS3	0.950953
RP11-20D14.6	MLEC	0.906407
RP11-20D14.6	OASL	0.937093
RP11-20D14.6	P2RX4	0.984005
RP11-20D14.6	VPS33A	0.923146
RP11-20D14.6	ZCCHC8	-0.949246
RP11-20D14.6	CCDC62	0.809164
RP11-20D14.6	SFSWAP	0.800119
RP11-20D14.6	ZDHHC20-IT1	0.809164
RP11-20D14.6	SPRY2	0.907984
RP11-20D14.6	LIG4	-0.804251
RP11-20D14.6	TMCO3	-0.869092
RP11-20D14.6	RP11-597A11.11	0.809164
RP11-20D14.6	CHD8	0.845102
RP11-20D14.6	TOX4	-0.82175
RP11-20D14.6	OXA1L	-0.826804
RP11-20D14.6	RTN1	-0.918719
RP11-20D14.6	RP11-47I22.4	0.846366
RP11-20D14.6	CHURC1	0.832507
RP11-20D14.6	MPP5	0.933548
RP11-20D14.6	GALNT16	0.809164
RP11-20D14.6	SLC39A9	-0.820723
RP11-20D14.6	TTC9	-0.855659
RP11-20D14.6	TMED10	-0.992872
RP11-20D14.6	TTLL5	-0.958509
RP11-20D14.6	ATXN3	0.950424
RP11-20D14.6	ASB2	0.809164
RP11-20D14.6	CLMN	0.95048
RP11-20D14.6	TRAF3	0.977641
RP11-20D14.6	ZFYVE21	0.88219
RP11-20D14.6	RP11-982M15.8	0.809164
RP11-20D14.6	CHRNA7	0.809164
RP11-20D14.6	C15orf41	0.934882
RP11-20D14.6	THBS1	0.963217
RP11-20D14.6	EIF2AK4	0.806853
RP11-20D14.6	EIF3J	0.881863
RP11-20D14.6	SPG11	0.812285
RP11-20D14.6	TEX9	0.964649
RP11-20D14.6	MNS1	-0.843018
RP11-20D14.6	FAM63B	-0.874008
RP11-20D14.6	SNX22	-0.904947
RP11-20D14.6	GOLGA6D	0.809164
RP11-20D14.6	UBE2Q2	-0.969823
RP11-20D14.6	FAH	-0.92984
RP11-20D14.6	RP11-759A24.2	0.809164
RP11-20D14.6	CHSY1	-0.937295
RP11-20D14.6	SNRNP25	-0.834696
RP11-20D14.6	CASKIN1	0.965164
RP11-20D14.6	PKMYT1	-0.843018
RP11-20D14.6	RNU1-125P	0.809164
RP11-20D14.6	NAA60	-0.976947
RP11-20D14.6	HMOX2	0.823365
RP11-20D14.6	TXNDC11	0.811621
RP11-20D14.6	RSL1D1	-0.926846
RP11-20D14.6	CCP110	0.812107
RP11-20D14.6	AC004381.6	-0.993531
RP11-20D14.6	GGA2	-0.851451
RP11-20D14.6	RP11-1348G14.8	0.815891
RP11-20D14.6	RP11-264B17.3	0.997265
RP11-20D14.6	RRN3P2	0.803147
RP11-20D14.6	KCTD13	0.807265
RP11-20D14.6	GDPD3	-0.873027
RP11-20D14.6	SRCAP	0.846101
RP11-20D14.6	NETO2	0.871103
RP11-20D14.6	ITFG1	0.836882
RP11-20D14.6	IRX3	0.893276
RP11-20D14.6	MLYCD	0.913561
RP11-20D14.6	FBXO31	0.998794
RP11-20D14.6	PIEZO1	0.863253
RP11-20D14.6	RP11-74E22.5	0.809164
RP11-20D14.6	CNTROB	0.816609
RP11-20D14.6	MYH13	0.809164
RP11-20D14.6	FLII	-0.819106
RP11-20D14.6	TOP3A	-0.88624
RP11-20D14.6	SPECC1	-0.936561
RP11-20D14.6	FAM222B	0.867769
RP11-20D14.6	ADAP2	-0.924511
RP11-20D14.6	ZNHIT3	-0.884923
RP11-20D14.6	EIF1	0.934397
RP11-20D14.6	KLHL11	0.827654
RP11-20D14.6	AARSD1	0.998794
RP11-20D14.6	RP13-890H12.2	0.800904
RP11-20D14.6	MAPT	0.809164
RP11-20D14.6	KAT7	0.917698
RP11-20D14.6	MRPL27	-0.812269
RP11-20D14.6	SCPEP1	-0.88475
RP11-20D14.6	TSPOAP1	-0.966385
RP11-20D14.6	ICAM2	-0.861248
RP11-20D14.6	APOH	0.871103
RP11-20D14.6	ZACN	-0.976824
RP11-20D14.6	METTL23	-0.862616
RP11-20D14.6	CCDC137	0.982895
RP11-20D14.6	ARL16	0.975043
RP11-20D14.6	SIRT7	-0.97567
RP11-20D14.6	HEXDC	0.947045
RP11-20D14.6	THOC1	-0.864739
RP11-20D14.6	RP13-270P17.2	0.988892
RP11-20D14.6	RP11-21J18.1	-0.878182
RP11-20D14.6	RAB31	-0.819796
RP11-20D14.6	SEH1L	0.915599
RP11-20D14.6	NPC1	0.910745
RP11-20D14.6	DSC1	0.809164
RP11-20D14.6	SMAD4	0.951796
RP11-20D14.6	CDH7	0.809164
RP11-20D14.6	CCDC102B	0.910745
RP11-20D14.6	FBXO15	0.809164
RP11-20D14.6	TLE2	0.910745
RP11-20D14.6	CHAF1A	0.802533
RP11-20D14.6	TNFAIP8L1	0.82097
RP11-20D14.6	MYDGF	0.893276
RP11-20D14.6	TINCR	0.809164
RP11-20D14.6	ADGRE1	0.881225
RP11-20D14.6	YIPF2	-0.841025
RP11-20D14.6	ZNF627	0.934882
RP11-20D14.6	DNAJB1	-0.884545
RP11-20D14.6	AKAP8	-0.901325
RP11-20D14.6	KXD1	0.826082
RP11-20D14.6	MAU2	-0.998901
RP11-20D14.6	CTC-559E9.5	0.809164
RP11-20D14.6	URI1	0.982652
RP11-20D14.6	RHPN2	0.934882
RP11-20D14.6	LSM14A	0.978183
RP11-20D14.6	ZNF599	0.809164
RP11-20D14.6	AD001527.4	-0.939497
RP11-20D14.6	ZNF260	0.944338
RP11-20D14.6	ZNF850	-0.919115
RP11-20D14.6	AKT2	0.803597
RP11-20D14.6	CYP2F2P	0.944338
RP11-20D14.6	HNRNPA1P52	0.809164
RP11-20D14.6	L34079.3	-0.88475
RP11-20D14.6	TMEM143	0.809164
RP11-20D14.6	TBC1D17	-0.895659
RP11-20D14.6	SIGLEC11	0.809164
RP11-20D14.6	KCNC3	0.984005
RP11-20D14.6	SPIB	-0.837942
RP11-20D14.6	SIGLEC14	0.892734
RP11-20D14.6	ZNF766	0.916301
RP11-20D14.6	CACNG6	0.809164
RP11-20D14.6	VSTM1	0.904319
RP11-20D14.6	KIR3DL2	0.809164
RP11-20D14.6	TNNT1	0.904392
RP11-20D14.6	TMEM238	0.928347
RP11-20D14.6	AC006116.24	0.925452
RP11-20D14.6	AC006116.27	0.862362
RP11-20D14.6	ZNF470	-0.88475
RP11-20D14.6	ZNF814	-0.831661
RP11-20D14.6	ZNF135	0.806357
RP11-20D14.6	CTD-3138B18.4	0.874328
RP11-20D14.6	SLC27A5	0.933254
RP11-20D14.6	MGC2752	0.809164
RP11-20D14.6	SLC35F6	0.893276
RP11-20D14.6	KCNG3	0.809164
RP11-20D14.6	RHOQ	0.84041
RP11-20D14.6	ERLEC1	0.934882
RP11-20D14.6	AC022201.5	0.809164
RP11-20D14.6	FNBP1P1	0.871103
RP11-20D14.6	MOB1A	0.817476
RP11-20D14.6	TCF7L1	0.966086
RP11-20D14.6	C2orf68	0.946099
RP11-20D14.6	AC133644.2	-0.92037
RP11-20D14.6	IGKV2-28	-0.993531
RP11-20D14.6	LYG1	0.809164
RP11-20D14.6	RGPD4	0.934882
RP11-20D14.6	RGPD8	-0.88475
RP11-20D14.6	AC079922.2	0.809164
RP11-20D14.6	BIN1	0.827811
RP11-20D14.6	TMEM163	0.809164
RP11-20D14.6	DARS	0.810361
RP11-20D14.6	GTDC1	0.950639
RP11-20D14.6	ACVR2A	0.810545
RP11-20D14.6	DCAF17	0.819067
RP11-20D14.6	COL5A2	0.809164
RP11-20D14.6	CCDC150	0.809164
RP11-20D14.6	AC073043.1	0.809164
RP11-20D14.6	CLK1	0.839132
RP11-20D14.6	DNAJB2	0.888431
RP11-20D14.6	ARL4C	0.801191
RP11-20D14.6	GPR35	0.809164
RP11-20D14.6	TMC2	0.809164
RP11-20D14.6	MACROD2	-0.88475
RP11-20D14.6	RP5-984P4.6	0.871103
RP11-20D14.6	GSTM3P1	0.871103
RP11-20D14.6	MYLK2	0.809164
RP11-20D14.6	RP4-614O4.11	0.934882
RP11-20D14.6	TTPAL	0.826592
RP11-20D14.6	MTRNR2L3	0.809164
RP11-20D14.6	LSM14B	0.9323
RP11-20D14.6	SCAF4	-0.831844
RP11-20D14.6	IL10RB	-0.848489
RP11-20D14.6	C22orf29	-0.898144
RP11-20D14.6	AP000347.2	-0.922238
RP11-20D14.6	SLC2A11	-0.843018
RP11-20D14.6	OSM	-0.937226
RP11-20D14.6	APOBEC3A	-0.95437
RP11-20D14.6	FAM83F	0.809164
RP11-20D14.6	NDUFA6-AS1	0.809164
RP11-20D14.6	BHLHE40-AS1	0.910745
RP11-20D14.6	ARL8B	0.860128
RP11-20D14.6	RPUSD3	-0.853316
RP11-20D14.6	FGD5-AS1	0.865517
RP11-20D14.6	EAF1	-0.857434
RP11-20D14.6	ZBTB47	-0.861409
RP11-20D14.6	DHX30	0.937363
RP11-20D14.6	AMIGO3	0.809164
RP11-20D14.6	RP11-330H6.5	0.888738
RP11-20D14.6	FAM208A	0.945236
RP11-20D14.6	ALG1L6P	0.809164
RP11-20D14.6	PROS1	0.802244
RP11-20D14.6	RP11-174O3.3	0.809164
RP11-20D14.6	CSTA	-0.843018
RP11-20D14.6	DIRC2	-0.843018
RP11-20D14.6	SLC12A8	0.809164
RP11-20D14.6	MRPL3	0.913601
RP11-20D14.6	P2RY13	-0.911531
RP11-20D14.6	MBNL1	0.903175
RP11-20D14.6	KPNA4	0.909608
RP11-20D14.6	RP11-3P17.4	-0.96682
RP11-20D14.6	TBCCD1	0.867771
RP11-20D14.6	AC024560.3	0.933254
RP11-20D14.6	TMED11P	0.809164
RP11-20D14.6	ACOX3	0.928347
RP11-20D14.6	LINC00504	0.809164
RP11-20D14.6	RELL1	0.956015
RP11-20D14.6	KIT	0.809164
RP11-20D14.6	AASDH	-0.985185
RP11-20D14.6	MTND6P16	0.809164
RP11-20D14.6	MTND5P13	0.809164
RP11-20D14.6	PRKG2	0.809164
RP11-20D14.6	EIF4E	0.867179
RP11-20D14.6	METAP1	0.952846
RP11-20D14.6	ADH1C	0.809164
RP11-20D14.6	DAPP1	0.903372
RP11-20D14.6	PAPSS1	0.933253
RP11-20D14.6	DCHS2	0.809164
RP11-20D14.6	MAP9	0.934882
RP11-20D14.6	AADAT	0.809164
RP11-20D14.6	NDUFS6	0.882195
RP11-20D14.6	ICE1	-0.867467
RP11-20D14.6	CCL28	0.984005
RP11-20D14.6	SLC38A9	0.816877
RP11-20D14.6	RNF180	0.928347
RP11-20D14.6	HEXB	-0.933368
RP11-20D14.6	SLCO4C1	0.980525
RP11-20D14.6	GIN1	-0.924511
RP11-20D14.6	RP11-256P1.1	-0.843018
RP11-20D14.6	TMEM173	0.947206
RP11-20D14.6	APBB3	-0.907662
RP11-20D14.6	PCDHB18P	0.809164
RP11-20D14.6	UBLCP1	0.902485
RP11-20D14.6	RP11-532F6.3	0.809164
RP11-20D14.6	HIST1H2BC	0.867524
RP11-20D14.6	TRIM27	-0.974095
RP11-20D14.6	ATP6V1G2	0.871103
RP11-20D14.6	KCNK5	0.809164
RP11-20D14.6	KLHDC3	-0.842695
RP11-20D14.6	DNPH1	0.987092
RP11-20D14.6	RP1-261G23.7	-0.993531
RP11-20D14.6	RP11-73O6.3	-0.993531
RP11-20D14.6	HYMAI	0.910745
RP11-20D14.6	SHPRH	0.920408
RP11-20D14.6	TFB1M	0.809164
RP11-20D14.6	EZR	0.849619
RP11-20D14.6	OR4F7P	0.809164
RP11-20D14.6	ADAP1	-0.96489
RP11-20D14.6	EIF3B	0.84401
RP11-20D14.6	ETV1	0.809164
RP11-20D14.6	AC003075.4	0.933254
RP11-20D14.6	RP11-507K12.1	0.811611
RP11-20D14.6	OSBPL3	0.919645
RP11-20D14.6	JAZF1-AS1	0.986473
RP11-20D14.6	PLEKHA8	0.809164
RP11-20D14.6	MTURN	0.865445
RP11-20D14.6	CCDC129	0.809164
RP11-20D14.6	VOPP1	0.918438
RP11-20D14.6	RP13-580B18.4	0.809164
RP11-20D14.6	RP11-458F8.1	0.809164
RP11-20D14.6	PMS2P4	0.928347
RP11-20D14.6	AUTS2	0.908468
RP11-20D14.6	NSUN5	-0.831661
RP11-20D14.6	STX1A	-0.928111
RP11-20D14.6	ELN	0.927127
RP11-20D14.6	MAGI2	0.929491
RP11-20D14.6	AC010091.1	0.809164
RP11-20D14.6	KIAA1324L	0.833475
RP11-20D14.6	SLC25A13	0.980525
RP11-20D14.6	CYP3A7	0.809164
RP11-20D14.6	TAF6	-0.812813
RP11-20D14.6	AGFG2	0.827654
RP11-20D14.6	POP7	0.923368
RP11-20D14.6	RP11-577H5.5	0.825289
RP11-20D14.6	PTN	0.809164
RP11-20D14.6	OR2A13P	0.809164
RP11-20D14.6	ZNF783	0.947831
RP11-20D14.6	ATG9B	0.871103
RP11-20D14.6	XRCC2	0.809164
RP11-20D14.6	ARHGEF10	0.898953
RP11-20D14.6	BLK	0.947831
RP11-20D14.6	CTD-2647L4.1	0.809164
RP11-20D14.6	RP11-930P14.1	0.919361
RP11-20D14.6	EFCAB1	0.809164
RP11-20D14.6	RRS1	0.886496
RP11-20D14.6	GS1-44D20.1	-0.907662
RP11-20D14.6	RP11-463D19.2	-0.845586
RP11-20D14.6	JPH1	0.809164
RP11-20D14.6	PKIA	0.89512
RP11-20D14.6	IL7	-0.88475
RP11-20D14.6	RP11-10N23.4	0.809164
RP11-20D14.6	SLC25A32	-0.957152
RP11-20D14.6	ANGPT1	-0.849394
RP11-20D14.6	EMC2	-0.883019
RP11-20D14.6	RHPN1	0.910745
RP11-20D14.6	RIC1	0.900498
RP11-20D14.6	CNTLN	-0.954714
RP11-20D14.6	B4GALT1	-0.879324
RP11-20D14.6	CREB3	0.910567
RP11-20D14.6	FANCC	-0.907662
RP11-20D14.6	GALNT12	0.809164
RP11-20D14.6	RP11-60I3.4	0.878581
RP11-20D14.6	LPAR1	-0.88475
RP11-20D14.6	TLK1P1	0.984005
RP11-20D14.6	OLFML2A	0.809164
RP11-20D14.6	MAPKAP1	0.805361
RP11-20D14.6	DOLK	0.893282
RP11-20D14.6	SETX	0.908125
RP11-20D14.6	ABO	0.928347
RP11-20D14.6	SLC2A6	0.809164
RP11-20D14.6	CAMSAP1	-0.868918
RP11-20D14.6	CLIC3	0.809164
RP11-20D14.6	FUT7	-0.958333
RP11-20D14.6	ANAPC2	0.86929
RP11-20D14.6	PLCXD1	0.809164
RP11-20D14.6	RP11-706O15.7	0.809164
RP11-20D14.6	TLR8	-0.873102
RP11-20D14.6	TIMP1	0.939433
RP11-20D14.6	CCDC120	0.880778
RP11-20D14.6	GSPT2	0.910745
RP11-20D14.6	ZXDB	0.934882
RP11-20D14.6	NAP1L2	0.809164
RP11-20D14.6	PBDC1	0.923957
RP11-20D14.6	PLS3	-0.844039
RP11-20D14.6	RBBP8P1	0.809164
RP11-20D14.6	BCORL1	0.834433
RP11-20D14.6	CD40LG	0.988541
RP11-20D14.6	SLITRK2	0.809164
RP11-20D14.6	CXorf40B	-0.810014
RP11-20D14.6	ZNF185	0.923253
RP11-20D14.6	IKBKGP1	0.921364
RP11-33A14.1	CTB-41I6.2	1
RP11-33A14.1	RP11-33A14.1	1
RP11-33A14.1	CTC-523E23.5	1
RP11-33A14.1	FLVCR1-AS1	0.984395
RP11-33A14.1	RP11-45A12.1	0.877339
RP11-33A14.1	JPX	0.817692
RP11-33A14.1	DFFB	-0.832335
RP11-33A14.1	C1orf174	0.812906
RP11-33A14.1	RBP7	0.873958
RP11-33A14.1	EXOSC10	-0.976679
RP11-33A14.1	FBXO44	0.861856
RP11-33A14.1	TNFRSF1B	0.913934
RP11-33A14.1	ARHGEF10L	0.99991
RP11-33A14.1	CAMK2N1	0.99991
RP11-33A14.1	HMGCL	0.991267
RP11-33A14.1	CLIC4	-0.824693
RP11-33A14.1	RP1-317E23.7	0.875491
RP11-33A14.1	AUNIP	0.875491
RP11-33A14.1	ZNF683	0.99991
RP11-33A14.1	SDC3	0.941574
RP11-33A14.1	MARCKSL1	0.890427
RP11-33A14.1	ZBTB8A	-0.865717
RP11-33A14.1	RRAGC	0.909704
RP11-33A14.1	FOXJ3	-0.839782
RP11-33A14.1	ZNF691	0.870103
RP11-33A14.1	ATP6V0B	0.852942
RP11-33A14.1	TOE1	0.942249
RP11-33A14.1	FAAH	0.884374
RP11-33A14.1	STIL	-0.941324
RP11-33A14.1	SSBP3	-0.898167
RP11-33A14.1	PIGK	0.969855
RP11-33A14.1	RP4-706A16.3	0.812085
RP11-33A14.1	COL24A1	0.900207
RP11-33A14.1	SCARNA2	0.878842
RP11-33A14.1	RP11-195M16.3	0.99991
RP11-33A14.1	PTPN22	0.941783
RP11-33A14.1	RP4-666F24.3	0.99991
RP11-33A14.1	RP11-439A17.9	0.99991
RP11-33A14.1	HYDIN2	0.99991
RP11-33A14.1	HIST2H2BF	-0.90165
RP11-33A14.1	PRPF3	-0.979307
RP11-33A14.1	SETDB1	0.818135
RP11-33A14.1	TCHH	0.99991
RP11-33A14.1	S100A16	0.891721
RP11-33A14.1	KCNN3	0.867133
RP11-33A14.1	CD1E	0.99991
RP11-33A14.1	IFI16	-0.970127
RP11-33A14.1	CFAP45	0.843619
RP11-33A14.1	FCGR2C	0.943849
RP11-33A14.1	ATF6	-0.986273
RP11-33A14.1	DCAF6	0.874542
RP11-33A14.1	TBX19	0.848298
RP11-33A14.1	RP11-360D2.1	0.99991
RP11-33A14.1	CACYBP	0.843823
RP11-33A14.1	RP11-428K3.1	0.969573
RP11-33A14.1	RP11-92K2.2	0.99991
RP11-33A14.1	LHX9	0.99991
RP11-33A14.1	DTL	-0.939751
RP11-33A14.1	LBR	0.93726
RP11-33A14.1	SCCPDH	0.807528
RP11-33A14.1	CCNY	0.930088
RP11-33A14.1	RP11-508N22.12	0.99991
RP11-33A14.1	AGAP14P	-0.941395
RP11-33A14.1	ANXA8L1	0.848298
RP11-33A14.1	FAM13C	0.929393
RP11-33A14.1	PBLD	0.99991
RP11-33A14.1	SGPL1	0.800094
RP11-33A14.1	RP11-537A6.9	-0.926427
RP11-33A14.1	RP11-464F9.1	-0.844577
RP11-33A14.1	CHCHD1	0.838995
RP11-33A14.1	RP11-574K11.5	0.99991
RP11-33A14.1	GOT1	0.969573
RP11-33A14.1	SEC31B	0.978696
RP11-33A14.1	TRUB1	-0.890574
RP11-33A14.1	HSPA12A	0.848298
RP11-33A14.1	HTRA1	0.99991
RP11-33A14.1	FAM196A	0.848298
RP11-33A14.1	ADAM8	0.968074
RP11-33A14.1	CICP23	0.99991
RP11-33A14.1	HPX	0.959213
RP11-33A14.1	SWAP70	0.867896
RP11-33A14.1	LDHA	-0.914036
RP11-33A14.1	LUZP2	0.884374
RP11-33A14.1	BDNF-AS	0.99991
RP11-33A14.1	ALKBH3	0.866405
RP11-33A14.1	C11orf96	0.959213
RP11-33A14.1	OR9Q1	0.848298
RP11-33A14.1	RP11-286N22.14	0.884374
RP11-33A14.1	NXF1	0.955894
RP11-33A14.1	C2CD3	0.812075
RP11-33A14.1	UVRAG	0.857552
RP11-33A14.1	PRCP	0.990138
RP11-33A14.1	EED	0.911106
RP11-33A14.1	RP11-728F11.4	0.878543
RP11-33A14.1	IL10RA	0.801194
RP11-33A14.1	ROBO4	0.850236
RP11-33A14.1	PUS3	-0.832335
RP11-33A14.1	VPS26B	0.813447
RP11-33A14.1	TIGAR	0.916728
RP11-33A14.1	LTBR	0.964107
RP11-33A14.1	SCARNA10	0.873515
RP11-33A14.1	RBP5	0.99991
RP11-33A14.1	KLRC3	0.99991
RP11-33A14.1	RP11-444D3.1	0.99991
RP11-33A14.1	RP11-996F15.2	0.829795
RP11-33A14.1	ALG10B	0.99991
RP11-33A14.1	MTND1P24	0.99991
RP11-33A14.1	ITGA5	0.946475
RP11-33A14.1	RBMS2	0.908465
RP11-33A14.1	RP11-123K3.4	0.953459
RP11-33A14.1	R3HDM2	0.983732
RP11-33A14.1	RASSF3	0.979724
RP11-33A14.1	RP11-629N8.5	0.832901
RP11-33A14.1	RP11-745O10.4	0.817734
RP11-33A14.1	LYZ	0.979287
RP11-33A14.1	RP11-1143G9.4	0.965218
RP11-33A14.1	CNOT2	-0.887013
RP11-33A14.1	RP11-734K2.4	-0.941395
RP11-33A14.1	CFAP54	0.99991
RP11-33A14.1	TMPO-AS1	-0.82264
RP11-33A14.1	NOS1	0.89213
RP11-33A14.1	THRIL	0.861018
RP11-33A14.1	CRYL1	-0.940346
RP11-33A14.1	CENPJ	0.842652
RP11-33A14.1	GTF3A	-0.839598
RP11-33A14.1	ALOX5AP	0.982751
RP11-33A14.1	EEF1DP3	0.99991
RP11-33A14.1	TPTE2P5	0.803051
RP11-33A14.1	COG3	0.87211
RP11-33A14.1	EDNRB	0.942249
RP11-33A14.1	HS6ST3	0.99991
RP11-33A14.1	RAB20	0.882058
RP11-33A14.1	RNF212B	0.932366
RP11-33A14.1	PABPN1	0.806023
RP11-33A14.1	REC8	0.803672
RP11-33A14.1	FOXG1-AS1	0.99991
RP11-33A14.1	RP11-176H8.1	0.913485
RP11-33A14.1	DTD2	0.99991
RP11-33A14.1	FAM179B	0.985888
RP11-33A14.1	MGAT2	0.975641
RP11-33A14.1	RP11-649E7.5	0.98462
RP11-33A14.1	L2HGDH	0.99991
RP11-33A14.1	HIF1A-AS1	0.932613
RP11-33A14.1	ZBTB25	0.929514
RP11-33A14.1	NEK9	0.886546
RP11-33A14.1	RP11-300J18.2	-0.941395
RP11-33A14.1	CATSPERB	-0.844577
RP11-33A14.1	NDUFB1	0.965903
RP11-33A14.1	SERPINA9	0.99991
RP11-33A14.1	RP11-638I2.8	-0.923969
RP11-33A14.1	EIF5	0.903154
RP11-33A14.1	GOLGA6L1	0.848298
RP11-33A14.1	MKRN3	0.848298
RP11-33A14.1	RP11-261B23.2	0.884374
RP11-33A14.1	CTD-3092A11.3	-0.913346
RP11-33A14.1	BMF	-0.932388
RP11-33A14.1	OIP5-AS1	-0.840144
RP11-33A14.1	RPAP1	0.942249
RP11-33A14.1	RP11-96O20.4	-0.832585
RP11-33A14.1	RP11-23N2.4	0.834391
RP11-33A14.1	LINC00926	0.932366
RP11-33A14.1	PDCD7	-0.876167
RP11-33A14.1	HEXA	0.840277
RP11-33A14.1	ACAN	0.911654
RP11-33A14.1	PRC1	-0.881769
RP11-33A14.1	LINC01578	0.939152
RP11-33A14.1	AC022819.3	0.99991
RP11-33A14.1	WASH4P	0.884374
RP11-33A14.1	HBA2	-0.867732
RP11-33A14.1	RP11-243A14.1	0.99991
RP11-33A14.1	RMI2	0.911654
RP11-33A14.1	NPIPA5	-0.941395
RP11-33A14.1	ABCC6	0.99991
RP11-33A14.1	CTA-363E6.7	-0.923969
RP11-33A14.1	AC009133.15	-0.900272
RP11-33A14.1	AC009133.12	-0.864971
RP11-33A14.1	TAOK2	0.858829
RP11-33A14.1	AC135048.13	0.988791
RP11-33A14.1	RP11-120K18.3	0.99991
RP11-33A14.1	RP11-989E6.3	0.99991
RP11-33A14.1	BCLAF1P2	0.803672
RP11-33A14.1	AMFR	-0.834322
RP11-33A14.1	CMTM2	0.884609
RP11-33A14.1	C16orf70	-0.832335
RP11-33A14.1	ATP6V0D1	0.906007
RP11-33A14.1	FAM65A	0.983427
RP11-33A14.1	FUK	0.873543
RP11-33A14.1	TAT	0.911654
RP11-33A14.1	TMEM231	0.99991
RP11-33A14.1	MPHOSPH6	0.983666
RP11-33A14.1	FENDRR	0.867133
RP11-33A14.1	CTD-2555A7.3	0.99991
RP11-33A14.1	MED11	0.807973
RP11-33A14.1	DERL2	0.823277
RP11-33A14.1	SMCR8	0.816812
RP11-33A14.1	SLC5A10	-0.860158
RP11-33A14.1	ALDH3A2	0.977689
RP11-33A14.1	SUZ12	-0.855944
RP11-33A14.1	RP11-686D22.8	0.99991
RP11-33A14.1	RP11-686D22.7	0.884374
RP11-33A14.1	PSME3	0.803475
RP11-33A14.1	C17orf105	0.99991
RP11-33A14.1	CACNA1G	0.99991
RP11-33A14.1	PSMD12	-0.808414
RP11-33A14.1	FAM104A	-0.983642
RP11-33A14.1	TIMP2	0.995843
RP11-33A14.1	CEP131	-0.95269
RP11-33A14.1	DCXR	0.962372
RP11-33A14.1	CHMP1B	0.82838
RP11-33A14.1	SS18	-0.851679
RP11-33A14.1	RNF138	0.888324
RP11-33A14.1	RP11-680N20.1	0.99991
RP11-33A14.1	SLC14A2	0.99991
RP11-33A14.1	ST8SIA5	0.911654
RP11-33A14.1	RP11-687F6.5	0.99991
RP11-33A14.1	SNHG22	0.964238
RP11-33A14.1	LLNLF-173C4.1	0.99991
RP11-33A14.1	LLNLF-176F2.1	0.99991
RP11-33A14.1	CFD	0.867133
RP11-33A14.1	C19orf25	0.849658
RP11-33A14.1	TMPRSS9	0.929393
RP11-33A14.1	CACTIN	0.896211
RP11-33A14.1	GTF2F1	0.836752
RP11-33A14.1	CTD-2207O23.10	0.809169
RP11-33A14.1	HNRNPM	0.980494
RP11-33A14.1	ZNF414	-0.808124
RP11-33A14.1	ANGPTL6	0.802665
RP11-33A14.1	CDC37	0.94769
RP11-33A14.1	FBXW9	0.99991
RP11-33A14.1	ASNA1	0.896616
RP11-33A14.1	RPL18A	-0.965358
RP11-33A14.1	AC007192.4	0.881002
RP11-33A14.1	IFI30	0.862634
RP11-33A14.1	ZNF826P	0.99991
RP11-33A14.1	ZNF254	-0.900318
RP11-33A14.1	AC005307.5	0.848298
RP11-33A14.1	PEPD	-0.911342
RP11-33A14.1	FXYD7	0.99991
RP11-33A14.1	ZFP14	-0.870672
RP11-33A14.1	KCNK6	-0.870672
RP11-33A14.1	PLEKHG2	-0.892299
RP11-33A14.1	PRX	0.948596
RP11-33A14.1	BLVRB	-0.9129
RP11-33A14.1	PCAT19	0.848298
RP11-33A14.1	LIPE	0.858305
RP11-33A14.1	APOE	0.88264
RP11-33A14.1	CLASRP	0.911044
RP11-33A14.1	ZNF480	-0.844577
RP11-33A14.1	ZNF528-AS1	-0.939751
RP11-33A14.1	ZNF816-ZNF321P	0.848553
RP11-33A14.1	LILRB2	0.881914
RP11-33A14.1	MIR6804	0.99991
RP11-33A14.1	ZNF583	-0.994388
RP11-33A14.1	ZNF548	-0.895742
RP11-33A14.1	ZNF671	0.840277
RP11-33A14.1	YWHAQ	-0.962901
RP11-33A14.1	HADHB	0.862293
RP11-33A14.1	TMEM214	0.856568
RP11-33A14.1	MRPL33	0.9791
RP11-33A14.1	AC074289.1	0.925014
RP11-33A14.1	RP11-474G23.1	-0.997964
RP11-33A14.1	SNRPG	0.979551
RP11-33A14.1	DUSP11	-0.870672
RP11-33A14.1	KDM3A	0.806478
RP11-33A14.1	PLGLB2	0.99991
RP11-33A14.1	IGKJ3	0.99991
RP11-33A14.1	AC103563.8	0.932366
RP11-33A14.1	INPP4A	-0.828815
RP11-33A14.1	RP11-111H13.1	0.840895
RP11-33A14.1	RGPD5	0.829151
RP11-33A14.1	FAM168B	0.867237
RP11-33A14.1	CCNT2	0.872393
RP11-33A14.1	AC092620.2	0.99991
RP11-33A14.1	ZEB2	0.933745
RP11-33A14.1	RAPGEF4	0.848553
RP11-33A14.1	PGAP1	0.848298
RP11-33A14.1	MARS2	0.99991
RP11-33A14.1	CYP20A1	0.950136
RP11-33A14.1	RP11-801F7.1	0.99991
RP11-33A14.1	CYP27A1	0.840277
RP11-33A14.1	AC009950.2	0.818938
RP11-33A14.1	PRNP	0.803672
RP11-33A14.1	JAG1	0.873515
RP11-33A14.1	RP5-1004I9.1	0.99991
RP11-33A14.1	SERINC3	0.810072
RP11-33A14.1	RP3-337O18.9	-0.942767
RP11-33A14.1	ZNF335	0.860493
RP11-33A14.1	RP11-394O2.3	0.911654
RP11-33A14.1	ZNFX1-AS1_3	0.972724
RP11-33A14.1	ZBP1	-0.828792
RP11-33A14.1	STX16-NPEPL1	0.808375
RP11-33A14.1	NELFCD	0.82414
RP11-33A14.1	RP4-591C20.9	0.99991
RP11-33A14.1	TCEA2	0.873515
RP11-33A14.1	CYP4F29P	0.911654
RP11-33A14.1	GABPA	0.83234
RP11-33A14.1	OLIG2	0.99991
RP11-33A14.1	SMIM11A	0.991133
RP11-33A14.1	SETD4	0.854823
RP11-33A14.1	TTC3	-0.809959
RP11-33A14.1	KCNJ6	0.840277
RP11-33A14.1	FAM207A	-0.84391
RP11-33A14.1	SPATC1L	0.911654
RP11-33A14.1	YPEL1	0.979481
RP11-33A14.1	BMS1P20	0.942554
RP11-33A14.1	SRRD	-0.845718
RP11-33A14.1	CHEK2	0.81746
RP11-33A14.1	TXN2	-0.987019
RP11-33A14.1	IFT27	0.925303
RP11-33A14.1	TST	0.860324
RP11-33A14.1	GGA1	-0.840796
RP11-33A14.1	NOL12	-0.855003
RP11-33A14.1	GRIP2	0.811681
RP11-33A14.1	GPX1	-0.999843
RP11-33A14.1	DUSP7	0.839902
RP11-33A14.1	DNAH1	0.944062
RP11-33A14.1	RYBP	0.852303
RP11-33A14.1	ADGRG7	0.99991
RP11-33A14.1	NFKBIZ	0.860519
RP11-33A14.1	SPICE1	0.847149
RP11-33A14.1	IQCB1	-0.974305
RP11-33A14.1	MSL2	0.839757
RP11-33A14.1	NCK1-AS1	-0.953829
RP11-33A14.1	TM4SF18	0.986808
RP11-33A14.1	GPR171	0.99991
RP11-33A14.1	SMC4	-0.880376
RP11-33A14.1	KRT8P12	-0.941395
RP11-33A14.1	SERPINI1	-0.941395
RP11-33A14.1	ATP13A3	0.983949
RP11-33A14.1	IQCG	0.99991
RP11-33A14.1	PIGG	0.993049
RP11-33A14.1	PACRGL	0.99991
RP11-33A14.1	CEP135	0.942128
RP11-33A14.1	KIAA1211	0.916808
RP11-33A14.1	UGT2A1	0.99991
RP11-33A14.1	UGT2A2	0.99991
RP11-33A14.1	COX18	-0.995564
RP11-33A14.1	ANKRD17	-0.80924
RP11-33A14.1	FRAS1	0.99991
RP11-33A14.1	RP11-115D19.1	-0.819241
RP11-33A14.1	SNCA	-0.950144
RP11-33A14.1	USP53	-0.838241
RP11-33A14.1	LARP1B	-0.983029
RP11-33A14.1	USP38	-0.930936
RP11-33A14.1	TARS	-0.840598
RP11-33A14.1	AC025171.1	0.848298
RP11-33A14.1	SKIV2L2	-0.89228
RP11-33A14.1	PLPP1	0.99991
RP11-33A14.1	SREK1	0.8878
RP11-33A14.1	CTC-498J12.3	0.99991
RP11-33A14.1	HMGCR	0.891721
RP11-33A14.1	SCAMP1-AS1	-0.941395
RP11-33A14.1	SSBP2	0.805889
RP11-33A14.1	CTC-506B8.1	-0.981491
RP11-33A14.1	SLC25A46	0.870944
RP11-33A14.1	PGGT1B	0.96783
RP11-33A14.1	CTC-428G20.6	0.99991
RP11-33A14.1	CCDC112	0.816413
RP11-33A14.1	CTB-161M19.4	0.99991
RP11-33A14.1	FCHSD1	0.84887
RP11-33A14.1	NR3C1	0.803795
RP11-33A14.1	SPINK5	0.932366
RP11-33A14.1	CTC-248O19.1	0.951195
RP11-33A14.1	HMMR-AS1	0.873543
RP11-33A14.1	LINC01484	0.99991
RP11-33A14.1	RP11-843P14.2	0.800863
RP11-33A14.1	MAK	0.954502
RP11-33A14.1	EDN1	-0.868529
RP11-33A14.1	RP1-257A7.5	0.813255
RP11-33A14.1	SIRT5	0.838692
RP11-33A14.1	DEK	0.916317
RP11-33A14.1	HIST1H1A	-0.929855
RP11-33A14.1	HIST1H2AB	-0.936936
RP11-33A14.1	HIST1H2BF	-0.805573
RP11-33A14.1	HIST1H2BJ	-0.897104
RP11-33A14.1	OR2B6	-0.902659
RP11-33A14.1	HCG4P5	0.816282
RP11-33A14.1	TRIM26	0.899256
RP11-33A14.1	NRM	0.968932
RP11-33A14.1	DXO	0.848298
RP11-33A14.1	HLA-DQB1-AS1	-0.870672
RP11-33A14.1	HLA-DOB	0.942249
RP11-33A14.1	ZBTB9	-0.941395
RP11-33A14.1	SCUBE3	0.884374
RP11-33A14.1	ABCC10	0.825889
RP11-33A14.1	PLA2G7	0.942142
RP11-33A14.1	TRAM2	-0.844577
RP11-33A14.1	SNAP91	0.99991
RP11-33A14.1	LIN28B	0.99991
RP11-33A14.1	AK9	0.923682
RP11-33A14.1	SERINC1	0.859018
RP11-33A14.1	SMPDL3A	0.99991
RP11-33A14.1	NKAIN2	0.99991
RP11-33A14.1	TARID	0.99991
RP11-33A14.1	SGK1	0.919808
RP11-33A14.1	BCLAF1	0.996941
RP11-33A14.1	ABRACL	0.841778
RP11-33A14.1	MTRF1L	-0.804117
RP11-33A14.1	RP3-497J21.1	0.99991
RP11-33A14.1	RP11-514O12.4	0.846409
RP11-33A14.1	PDGFA	-0.911527
RP11-33A14.1	LFNG	0.964381
RP11-33A14.1	ZNF815P	0.942142
RP11-33A14.1	COL28A1	0.99991
RP11-33A14.1	KIAA0895	0.911654
RP11-33A14.1	RP5-1165K10.2	0.874537
RP11-33A14.1	POLD2	-0.860158
RP11-33A14.1	ZMIZ2	-0.876721
RP11-33A14.1	ADCY1	0.911654
RP11-33A14.1	ZNF680	0.975743
RP11-33A14.1	RP11-792A8.4	-0.802481
RP11-33A14.1	SBDSP1	0.831063
RP11-33A14.1	GTF2IRD2P1	0.951195
RP11-33A14.1	GTF2I	0.958622
RP11-33A14.1	GTF2IRD2	0.99991
RP11-33A14.1	POR	0.847149
RP11-33A14.1	HGF	0.99991
RP11-33A14.1	PCLO	0.99991
RP11-33A14.1	SLC25A40	0.822946
RP11-33A14.1	CYP51A1	-0.885168
RP11-33A14.1	LRRD1	-0.976006
RP11-33A14.1	GS1-345D13.1	0.99991
RP11-33A14.1	LAMTOR4	0.882038
RP11-33A14.1	ZAN	0.834391
RP11-33A14.1	RP11-132A1.4	0.99991
RP11-33A14.1	POLR2J	0.996225
RP11-33A14.1	FBXL13	0.978696
RP11-33A14.1	DUS4L	0.884374
RP11-33A14.1	DNAJB9	0.862029
RP11-33A14.1	LSMEM1	-0.995564
RP11-33A14.1	CTTNBP2	0.99991
RP11-33A14.1	ARF5	0.865514
RP11-33A14.1	EEF1B2P6	0.99991
RP11-33A14.1	DENND2A	0.99991
RP11-33A14.1	CUL1	-0.839598
RP11-33A14.1	RP11-728K20.3	0.99991
RP11-33A14.1	RP11-728K20.1	0.99991
RP11-33A14.1	KBTBD11	0.942468
RP11-33A14.1	USP17L1	0.99991
RP11-33A14.1	BIN3	0.833087
RP11-33A14.1	TNFRSF10B	0.903979
RP11-33A14.1	HGSNAT	0.984116
RP11-33A14.1	FAM110B	0.825889
RP11-33A14.1	RP11-1D12.2	0.99991
RP11-33A14.1	GEM	0.99991
RP11-33A14.1	RP11-713M15.2	0.848298
RP11-33A14.1	CHRAC1	0.888935
RP11-33A14.1	ZFP41	-0.941395
RP11-33A14.1	ZNF250	0.99991
RP11-33A14.1	KANK1	0.890042
RP11-33A14.1	FTH1P12	0.99991
RP11-33A14.1	RP11-363E7.4	0.99991
RP11-33A14.1	NMRK1	0.803672
RP11-33A14.1	ISCA1	-0.939741
RP11-33A14.1	AAED1	0.957203
RP11-33A14.1	GABBR2	0.81856
RP11-33A14.1	ERP44	0.989931
RP11-33A14.1	UGCG	0.948732
RP11-33A14.1	SUSD1	-0.837734
RP11-33A14.1	ZBTB43	0.863733
RP11-33A14.1	AKAP17A	0.802826
RP11-33A14.1	TXLNG	0.87367
RP11-33A14.1	ADGRG2	0.99991
RP11-33A14.1	FAM3C2	0.822526
RP11-33A14.1	RPGR	0.969334
RP11-33A14.1	MIR222HG	0.99991
RP11-33A14.1	ARAF	0.822979
RP11-33A14.1	CLCN5	0.99991
RP11-33A14.1	RRAGB	0.848298
RP11-33A14.1	FAAH2	0.99991
RP11-33A14.1	SNX12	-0.963459
RP11-33A14.1	HNRNPH2	0.818518
RP11-33A14.1	ARMCX6	0.889414
RP11-33A14.1	TMSB15A	0.99991
RP11-33A14.1	LINC00630	-0.816232
RP11-33A14.1	SLC25A53	0.81746
RP11-33A14.1	PAK3	0.99991
RP11-33A14.1	RP1-241P17.4	0.99991
CTC-523E23.5	CTB-41I6.2	1
CTC-523E23.5	RP11-33A14.1	1
CTC-523E23.5	CTC-523E23.5	1
CTC-523E23.5	FLVCR1-AS1	0.984395
CTC-523E23.5	RP11-45A12.1	0.877339
CTC-523E23.5	JPX	0.817692
CTC-523E23.5	DFFB	-0.832335
CTC-523E23.5	C1orf174	0.812906
CTC-523E23.5	RBP7	0.873958
CTC-523E23.5	EXOSC10	-0.976679
CTC-523E23.5	FBXO44	0.861856
CTC-523E23.5	TNFRSF1B	0.913934
CTC-523E23.5	ARHGEF10L	0.99991
CTC-523E23.5	CAMK2N1	0.99991
CTC-523E23.5	HMGCL	0.991267
CTC-523E23.5	CLIC4	-0.824693
CTC-523E23.5	RP1-317E23.7	0.875491
CTC-523E23.5	AUNIP	0.875491
CTC-523E23.5	ZNF683	0.99991
CTC-523E23.5	SDC3	0.941574
CTC-523E23.5	MARCKSL1	0.890427
CTC-523E23.5	ZBTB8A	-0.865717
CTC-523E23.5	RRAGC	0.909704
CTC-523E23.5	FOXJ3	-0.839782
CTC-523E23.5	ZNF691	0.870103
CTC-523E23.5	ATP6V0B	0.852942
CTC-523E23.5	TOE1	0.942249
CTC-523E23.5	FAAH	0.884374
CTC-523E23.5	STIL	-0.941324
CTC-523E23.5	SSBP3	-0.898167
CTC-523E23.5	PIGK	0.969855
CTC-523E23.5	RP4-706A16.3	0.812085
CTC-523E23.5	COL24A1	0.900207
CTC-523E23.5	SCARNA2	0.878842
CTC-523E23.5	RP11-195M16.3	0.99991
CTC-523E23.5	PTPN22	0.941783
CTC-523E23.5	RP4-666F24.3	0.99991
CTC-523E23.5	RP11-439A17.9	0.99991
CTC-523E23.5	HYDIN2	0.99991
CTC-523E23.5	HIST2H2BF	-0.90165
CTC-523E23.5	PRPF3	-0.979307
CTC-523E23.5	SETDB1	0.818135
CTC-523E23.5	TCHH	0.99991
CTC-523E23.5	S100A16	0.891721
CTC-523E23.5	KCNN3	0.867133
CTC-523E23.5	CD1E	0.99991
CTC-523E23.5	IFI16	-0.970127
CTC-523E23.5	CFAP45	0.843619
CTC-523E23.5	FCGR2C	0.943849
CTC-523E23.5	ATF6	-0.986273
CTC-523E23.5	DCAF6	0.874542
CTC-523E23.5	TBX19	0.848298
CTC-523E23.5	RP11-360D2.1	0.99991
CTC-523E23.5	CACYBP	0.843823
CTC-523E23.5	RP11-428K3.1	0.969573
CTC-523E23.5	RP11-92K2.2	0.99991
CTC-523E23.5	LHX9	0.99991
CTC-523E23.5	DTL	-0.939751
CTC-523E23.5	LBR	0.93726
CTC-523E23.5	SCCPDH	0.807528
CTC-523E23.5	CCNY	0.930088
CTC-523E23.5	RP11-508N22.12	0.99991
CTC-523E23.5	AGAP14P	-0.941395
CTC-523E23.5	ANXA8L1	0.848298
CTC-523E23.5	FAM13C	0.929393
CTC-523E23.5	PBLD	0.99991
CTC-523E23.5	SGPL1	0.800094
CTC-523E23.5	RP11-537A6.9	-0.926427
CTC-523E23.5	RP11-464F9.1	-0.844577
CTC-523E23.5	CHCHD1	0.838995
CTC-523E23.5	RP11-574K11.5	0.99991
CTC-523E23.5	GOT1	0.969573
CTC-523E23.5	SEC31B	0.978696
CTC-523E23.5	TRUB1	-0.890574
CTC-523E23.5	HSPA12A	0.848298
CTC-523E23.5	HTRA1	0.99991
CTC-523E23.5	FAM196A	0.848298
CTC-523E23.5	ADAM8	0.968074
CTC-523E23.5	CICP23	0.99991
CTC-523E23.5	HPX	0.959213
CTC-523E23.5	SWAP70	0.867896
CTC-523E23.5	LDHA	-0.914036
CTC-523E23.5	LUZP2	0.884374
CTC-523E23.5	BDNF-AS	0.99991
CTC-523E23.5	ALKBH3	0.866405
CTC-523E23.5	C11orf96	0.959213
CTC-523E23.5	OR9Q1	0.848298
CTC-523E23.5	RP11-286N22.14	0.884374
CTC-523E23.5	NXF1	0.955894
CTC-523E23.5	C2CD3	0.812075
CTC-523E23.5	UVRAG	0.857552
CTC-523E23.5	PRCP	0.990138
CTC-523E23.5	EED	0.911106
CTC-523E23.5	RP11-728F11.4	0.878543
CTC-523E23.5	IL10RA	0.801194
CTC-523E23.5	ROBO4	0.850236
CTC-523E23.5	PUS3	-0.832335
CTC-523E23.5	VPS26B	0.813447
CTC-523E23.5	TIGAR	0.916728
CTC-523E23.5	LTBR	0.964107
CTC-523E23.5	SCARNA10	0.873515
CTC-523E23.5	RBP5	0.99991
CTC-523E23.5	KLRC3	0.99991
CTC-523E23.5	RP11-444D3.1	0.99991
CTC-523E23.5	RP11-996F15.2	0.829795
CTC-523E23.5	ALG10B	0.99991
CTC-523E23.5	MTND1P24	0.99991
CTC-523E23.5	ITGA5	0.946475
CTC-523E23.5	RBMS2	0.908465
CTC-523E23.5	RP11-123K3.4	0.953459
CTC-523E23.5	R3HDM2	0.983732
CTC-523E23.5	RASSF3	0.979724
CTC-523E23.5	RP11-629N8.5	0.832901
CTC-523E23.5	RP11-745O10.4	0.817734
CTC-523E23.5	LYZ	0.979287
CTC-523E23.5	RP11-1143G9.4	0.965218
CTC-523E23.5	CNOT2	-0.887013
CTC-523E23.5	RP11-734K2.4	-0.941395
CTC-523E23.5	CFAP54	0.99991
CTC-523E23.5	TMPO-AS1	-0.82264
CTC-523E23.5	NOS1	0.89213
CTC-523E23.5	THRIL	0.861018
CTC-523E23.5	CRYL1	-0.940346
CTC-523E23.5	CENPJ	0.842652
CTC-523E23.5	GTF3A	-0.839598
CTC-523E23.5	ALOX5AP	0.982751
CTC-523E23.5	EEF1DP3	0.99991
CTC-523E23.5	TPTE2P5	0.803051
CTC-523E23.5	COG3	0.87211
CTC-523E23.5	EDNRB	0.942249
CTC-523E23.5	HS6ST3	0.99991
CTC-523E23.5	RAB20	0.882058
CTC-523E23.5	RNF212B	0.932366
CTC-523E23.5	PABPN1	0.806023
CTC-523E23.5	REC8	0.803672
CTC-523E23.5	FOXG1-AS1	0.99991
CTC-523E23.5	RP11-176H8.1	0.913485
CTC-523E23.5	DTD2	0.99991
CTC-523E23.5	FAM179B	0.985888
CTC-523E23.5	MGAT2	0.975641
CTC-523E23.5	RP11-649E7.5	0.98462
CTC-523E23.5	L2HGDH	0.99991
CTC-523E23.5	HIF1A-AS1	0.932613
CTC-523E23.5	ZBTB25	0.929514
CTC-523E23.5	NEK9	0.886546
CTC-523E23.5	RP11-300J18.2	-0.941395
CTC-523E23.5	CATSPERB	-0.844577
CTC-523E23.5	NDUFB1	0.965903
CTC-523E23.5	SERPINA9	0.99991
CTC-523E23.5	RP11-638I2.8	-0.923969
CTC-523E23.5	EIF5	0.903154
CTC-523E23.5	GOLGA6L1	0.848298
CTC-523E23.5	MKRN3	0.848298
CTC-523E23.5	RP11-261B23.2	0.884374
CTC-523E23.5	CTD-3092A11.3	-0.913346
CTC-523E23.5	BMF	-0.932388
CTC-523E23.5	OIP5-AS1	-0.840144
CTC-523E23.5	RPAP1	0.942249
CTC-523E23.5	RP11-96O20.4	-0.832585
CTC-523E23.5	RP11-23N2.4	0.834391
CTC-523E23.5	LINC00926	0.932366
CTC-523E23.5	PDCD7	-0.876167
CTC-523E23.5	HEXA	0.840277
CTC-523E23.5	ACAN	0.911654
CTC-523E23.5	PRC1	-0.881769
CTC-523E23.5	LINC01578	0.939152
CTC-523E23.5	AC022819.3	0.99991
CTC-523E23.5	WASH4P	0.884374
CTC-523E23.5	HBA2	-0.867732
CTC-523E23.5	RP11-243A14.1	0.99991
CTC-523E23.5	RMI2	0.911654
CTC-523E23.5	NPIPA5	-0.941395
CTC-523E23.5	ABCC6	0.99991
CTC-523E23.5	CTA-363E6.7	-0.923969
CTC-523E23.5	AC009133.15	-0.900272
CTC-523E23.5	AC009133.12	-0.864971
CTC-523E23.5	TAOK2	0.858829
CTC-523E23.5	AC135048.13	0.988791
CTC-523E23.5	RP11-120K18.3	0.99991
CTC-523E23.5	RP11-989E6.3	0.99991
CTC-523E23.5	BCLAF1P2	0.803672
CTC-523E23.5	AMFR	-0.834322
CTC-523E23.5	CMTM2	0.884609
CTC-523E23.5	C16orf70	-0.832335
CTC-523E23.5	ATP6V0D1	0.906007
CTC-523E23.5	FAM65A	0.983427
CTC-523E23.5	FUK	0.873543
CTC-523E23.5	TAT	0.911654
CTC-523E23.5	TMEM231	0.99991
CTC-523E23.5	MPHOSPH6	0.983666
CTC-523E23.5	FENDRR	0.867133
CTC-523E23.5	CTD-2555A7.3	0.99991
CTC-523E23.5	MED11	0.807973
CTC-523E23.5	DERL2	0.823277
CTC-523E23.5	SMCR8	0.816812
CTC-523E23.5	SLC5A10	-0.860158
CTC-523E23.5	ALDH3A2	0.977689
CTC-523E23.5	SUZ12	-0.855944
CTC-523E23.5	RP11-686D22.8	0.99991
CTC-523E23.5	RP11-686D22.7	0.884374
CTC-523E23.5	PSME3	0.803475
CTC-523E23.5	C17orf105	0.99991
CTC-523E23.5	CACNA1G	0.99991
CTC-523E23.5	PSMD12	-0.808414
CTC-523E23.5	FAM104A	-0.983642
CTC-523E23.5	TIMP2	0.995843
CTC-523E23.5	CEP131	-0.95269
CTC-523E23.5	DCXR	0.962372
CTC-523E23.5	CHMP1B	0.82838
CTC-523E23.5	SS18	-0.851679
CTC-523E23.5	RNF138	0.888324
CTC-523E23.5	RP11-680N20.1	0.99991
CTC-523E23.5	SLC14A2	0.99991
CTC-523E23.5	ST8SIA5	0.911654
CTC-523E23.5	RP11-687F6.5	0.99991
CTC-523E23.5	SNHG22	0.964238
CTC-523E23.5	LLNLF-173C4.1	0.99991
CTC-523E23.5	LLNLF-176F2.1	0.99991
CTC-523E23.5	CFD	0.867133
CTC-523E23.5	C19orf25	0.849658
CTC-523E23.5	TMPRSS9	0.929393
CTC-523E23.5	CACTIN	0.896211
CTC-523E23.5	GTF2F1	0.836752
CTC-523E23.5	CTD-2207O23.10	0.809169
CTC-523E23.5	HNRNPM	0.980494
CTC-523E23.5	ZNF414	-0.808124
CTC-523E23.5	ANGPTL6	0.802665
CTC-523E23.5	CDC37	0.94769
CTC-523E23.5	FBXW9	0.99991
CTC-523E23.5	ASNA1	0.896616
CTC-523E23.5	RPL18A	-0.965358
CTC-523E23.5	AC007192.4	0.881002
CTC-523E23.5	IFI30	0.862634
CTC-523E23.5	ZNF826P	0.99991
CTC-523E23.5	ZNF254	-0.900318
CTC-523E23.5	AC005307.5	0.848298
CTC-523E23.5	PEPD	-0.911342
CTC-523E23.5	FXYD7	0.99991
CTC-523E23.5	ZFP14	-0.870672
CTC-523E23.5	KCNK6	-0.870672
CTC-523E23.5	PLEKHG2	-0.892299
CTC-523E23.5	PRX	0.948596
CTC-523E23.5	BLVRB	-0.9129
CTC-523E23.5	PCAT19	0.848298
[truncated: 11,573 more rows]
